# Supplementary material for: Bis[2-(1,3-dioxoisoindolin-2-yl)eth­yl] phthalate
Source: Acta Crystallogr Sect E Struct Rep Online. 2010 Jan 13;66(Pt 2):o337. doi: 10.1107/S160053680905524X (PMC2979961; doi:10.1107/S160053680905524X)
Supplement: Supplementary file 1 [file e-66-0o337-sup1.cif]

##############################################################################
###                                                                        ###
###        Electronic paper (Acta Crystallographica Section E)             ###
###                                                                        ###
##############################################################################
#                                                                            #
# This CIF contains the data in a paper accepted for publication in Acta     #
# Crystallographica Section E. It conforms to the requirements of Notes      #
# for Authors for Section E, and has been peer reviewed under the auspices   #
# of the IUCr Commission on Journals.                                        #
#                                                                            #
# Full details of the Crystallographic Information File format               #
# are given in the paper "The Crystallographic Information File (CIF):       #
# a New Standard Archive File for Crystallography" by S. R. Hall, F. H.      #
# Allen and I. D. Brown [Acta Cryst. (1991), A47, 655-685].                  #
#                                                                            #
# The current version of the core CIF dictionary is obtainable from          #
# ftp://ftp.iucr.org/pub/cif_core.dic. The current version number is 2.4.    #
#                                                                            #
# Software is freely available for graphical display of the structure(s) in  #
# this CIF.  For information consult the CIF home page http://www.iucr.org/  #
# cif/home.html                                                              #
#                                                                            #
# This file may be used for bona fide research purposes within the           #
# scientific community so long as proper attribution is given to the journal # 
# article from which it was obtained.                                        #
#                                                                            #
##############################################################################
                                             
data_global
_audit_creation_method     'from SHELXL-97 with Wingx'
_journal_date_recd_electronic     2009-12-14
_journal_date_accepted     2009-12-23
_journal_name_full     'Acta Crystallographica, Section E'
_journal_year     2010
_journal_volume     66
_journal_issue      2
_journal_page_first     o337
_journal_page_last     o337
_journal_paper_category     QO
_journal_coeditor_code     DN2524
_publ_contact_author_name     'Prof. Wang, Shi-Fan'
_publ_contact_author_address
;
Key Laboratory of Tropic Biological Resources of Ministry of Education
Hainan University
Haikou 570228
People's Republic of China
School of Ocean
Hainan University
Haikou 570228
People's Republic of China
;
_publ_contact_author_email     wangsf777@gmail.com
_publ_contact_author_phone     86-898-66289567
_publ_section_title
;
Bis[2-(1,3-dioxoisoindolin-2-yl)ethyl] phthalate
;
loop_
    _publ_author_name
    _publ_author_address
    'Yang, Kai'
;
School of Ocean
Hainan University
Haikou 570228
People's Republic of China
;
    'Guo, Qiang'
;
Experimental Teaching Center of Marine Biology
Hainan University
Haikou 570228
People's Republic of China
;
    'Wang, Shi-Fan'
;
Key Laboratory of Tropical Biological Resources of Ministry of Education
Hainan University
Haikou 570228
People's Republic of China
and
School of Ocean
Hainan University
Haikou 570228
People's Republic of China
;
data_I
_chemical_name_systematic
;
Bis[2-(1,3-dioxoisoindolin-2-yl)ethyl] phthalate
;
_chemical_name_common     ?
_chemical_formula_moiety     'C28 H20 N2 O8'
_chemical_formula_sum     'C28 H20 N2 O8'
_chemical_formula_iupac     'C28 H20 N2 O8'
_chemical_formula_weight     512.46
_chemical_melting_point     ?
_symmetry_cell_setting     Monoclinic
_symmetry_space_group_name_H-M     'C 2/c'
_symmetry_space_group_name_Hall     '-C 2yc'
loop_
    _symmetry_equiv_pos_as_xyz
    'x, y, z'
    '-x, y, -z+1/2'
    'x+1/2, y+1/2, z'
    '-x+1/2, y+1/2, -z+1/2'
    '-x, -y, -z'
    'x, -y, z-1/2'
    '-x+1/2, -y+1/2, -z'
    'x+1/2, -y+1/2, z-1/2'
_cell_length_a     15.021(2)
_cell_length_b     12.3953(19)
_cell_length_c     25.954(4)
_cell_angle_alpha     90.00
_cell_angle_beta     90.125(2)
_cell_angle_gamma     90.00
_cell_volume     4832.5(13)
_cell_formula_units_Z     8
_cell_measurement_reflns_used     19894
_cell_measurement_theta_min     2.27
_cell_measurement_theta_max     24.02
_cell_measurement_temperature     295(2)
_exptl_crystal_description     block
_exptl_crystal_colour     colourless
_exptl_crystal_size_max     0.33
_exptl_crystal_size_mid     0.27
_exptl_crystal_size_min     0.12
_exptl_crystal_density_diffrn     1.409
_exptl_crystal_density_meas     ?
_exptl_crystal_density_method     'not measured'
_exptl_crystal_F_000     2128
_exptl_absorpt_coefficient_mu     0.105
_exptl_absorpt_correction_type     Multi-scan
_exptl_absorpt_process_details     '(SADABS; Bruker, 2002)'
_exptl_absorpt_correction_T_min     0.9662
_exptl_absorpt_correction_T_max     0.9875
_exptl_special_details
;
;
_diffrn_ambient_temperature     295(2)
_diffrn_radiation_type     MoK\a
_diffrn_radiation_wavelength     0.71073
_diffrn_radiation_source     'fine-focus sealed tube'
_diffrn_radiation_monochromator     graphite
_diffrn_measurement_device_type     'Bruker SMART CCD area-detector'
_diffrn_measurement_method     '\f and \w scans'
_diffrn_detector_area_resol_mean     ?
_diffrn_reflns_number     18257
_diffrn_reflns_av_R_equivalents     0.0306
_diffrn_reflns_av_sigmaI/netI     0.0288
_diffrn_reflns_theta_min     1.57
_diffrn_reflns_theta_max     26.00
_diffrn_reflns_theta_full     26.00
_diffrn_measured_fraction_theta_max     0.998
_diffrn_measured_fraction_theta_full     0.998
_diffrn_reflns_limit_h_min     -18
_diffrn_reflns_limit_h_max     18
_diffrn_reflns_limit_k_min     -15
_diffrn_reflns_limit_k_max     15
_diffrn_reflns_limit_l_min     -32
_diffrn_reflns_limit_l_max     32
_diffrn_standards_number     ?
_diffrn_standards_interval_count     ?
_diffrn_standards_interval_time     ?
_diffrn_standards_decay_%     ?
_refine_special_details
;
Refinement of <i>F</i>^2^ against ALL reflections. The weighted <i>R</i>-factor
<i>wR</i> and goodness of fit <i>S</i> are based on <i>F</i>^2^, conventional
<i>R</i>-factors <i>R</i> are based on <i>F</i>, with <i>F</i> set to zero for
negative <i>F</i>^2^. The threshold expression of <i>F</i>^2^ >
\s(<i>F</i>^2^) is used only for calculating <i>R</i>-factors(gt) <i>etc</i>.
and is not relevant to the choice of reflections for refinement.
<i>R</i>-factors based on <i>F</i>^2^ are statistically about twice as large
as those based on <i>F</i>, and <i>R</i>- factors based on ALL data will be
even larger.
;
_reflns_number_total     4718
_reflns_number_gt     3689
_reflns_threshold_expression     I>2\s(I)
_refine_ls_structure_factor_coef     Fsqd
_refine_ls_matrix_type     full
_refine_ls_R_factor_all     0.0570
_refine_ls_R_factor_gt     0.0430
_refine_ls_wR_factor_gt     0.1022
_refine_ls_wR_factor_ref     0.1096
_refine_ls_goodness_of_fit_ref     1.033
_refine_ls_restrained_S_all     1.033
_refine_ls_number_reflns     4718
_refine_ls_number_parameters     343
_refine_ls_number_restraints     0
_refine_ls_hydrogen_treatment     constr
_refine_ls_weighting_scheme     calc
_refine_ls_weighting_details
         'calc w=1/[\s^2^(Fo^2^)+(0.0561P)^2^+1.0157P] where P=(Fo^2^+2Fc^2^)/3'
_atom_sites_solution_hydrogens     geom
_atom_sites_solution_primary     direct
_atom_sites_solution_secondary     difmap
_refine_ls_shift/su_max     0.001
_refine_ls_shift/su_mean     0.000
_refine_diff_density_max     0.146
_refine_diff_density_min     -0.184
_refine_ls_extinction_method     none
_refine_ls_extinction_coef     ?
loop_
    _atom_type_symbol
    _atom_type_description
    _atom_type_scat_dispersion_real
    _atom_type_scat_dispersion_imag
    _atom_type_scat_source
    'C' 'C' 0.0033 0.0016
                         'International Tables Vol C Tables 4.2.6.8 and 6.1.1.4'
    'H' 'H' 0.0000 0.0000
                         'International Tables Vol C Tables 4.2.6.8 and 6.1.1.4'
    'N' 'N' 0.0061 0.0033
                         'International Tables Vol C Tables 4.2.6.8 and 6.1.1.4'
    'O' 'O' 0.0106 0.0060
                         'International Tables Vol C Tables 4.2.6.8 and 6.1.1.4'
_computing_data_collection     'SMART (Bruker, 2002)'
_computing_cell_refinement     'SAINT (Bruker, 2002)'
_computing_data_reduction     'SAINT (Bruker, 2002)'
_computing_structure_solution     'SHELXS97 (Sheldrick, 2008)'
_computing_structure_refinement     'SHELXL97 (Sheldrick, 2008)'
_computing_molecular_graphics
              'ORTEPIII (Burnett & Johnson, 1996) and ORTEP-32 (Farrugia, 1999)'
_computing_publication_material     'SHELXL97 (Sheldrick, 2008)'
loop_
    _atom_site_type_symbol
    _atom_site_label
    _atom_site_fract_x
    _atom_site_fract_y
    _atom_site_fract_z
    _atom_site_U_iso_or_equiv
    _atom_site_adp_type
    _atom_site_calc_flag
    _atom_site_refinement_flags
    _atom_site_occupancy
    _atom_site_disorder_assembly
    _atom_site_disorder_group
    C C1 0.97630(11) 1.05121(13) 0.91255(6) 0.0416(4) Uani d . 1 . .
    C C2 0.97412(11) 0.96188(13) 0.87460(6) 0.0418(4) Uani d . 1 . .
    C C3 1.03959(12) 0.89040(15) 0.85964(7) 0.0553(5) Uani d . 1 . .
    H H3 1.0973 0.8957 0.8724 0.066 Uiso calc R 1 . .
    C C4 1.01605(15) 0.81098(16) 0.82513(7) 0.0650(5) Uani d . 1 . .
    H H4 1.0588 0.7616 0.8144 0.078 Uiso calc R 1 . .
    C C5 0.93112(15) 0.80299(16) 0.80617(7) 0.0640(5) Uani d . 1 . .
    H H5 0.9172 0.7483 0.7830 0.077 Uiso calc R 1 . .
    C C6 0.86611(13) 0.87458(16) 0.82088(6) 0.0548(5) Uani d . 1 . .
    H H6 0.8086 0.8695 0.8078 0.066 Uiso calc R 1 . .
    C C7 0.88892(10) 0.95428(13) 0.85562(6) 0.0400(4) Uani d . 1 . .
    C C8 0.83416(10) 1.03777(13) 0.88082(6) 0.0431(4) Uani d . 1 . .
    C C9 0.86318(12) 1.18167(13) 0.94637(6) 0.0481(4) Uani d . 1 . .
    H H9A 0.8060 1.2084 0.9345 0.058 Uiso calc R 1 . .
    H H9B 0.9060 1.2399 0.9432 0.058 Uiso calc R 1 . .
    C C10 0.85568(11) 1.15007(13) 1.00187(6) 0.0459(4) Uani d . 1 . .
    H H10A 0.9140 1.1333 1.0159 0.055 Uiso calc R 1 . .
    H H10B 0.8301 1.2085 1.0218 0.055 Uiso calc R 1 . .
    C C11 0.75624(10) 1.03503(12) 1.04734(6) 0.0388(4) Uani d . 1 . .
    C C12 0.70715(10) 0.93102(12) 1.04218(6) 0.0389(4) Uani d . 1 . .
    C C13 0.73462(12) 0.84711(14) 1.07294(6) 0.0501(4) Uani d . 1 . .
    H H13 0.7771 0.8590 1.0984 0.060 Uiso calc R 1 . .
    C C14 0.69920(14) 0.74499(15) 1.06614(7) 0.0579(5) Uani d . 1 . .
    H H14 0.7186 0.6882 1.0867 0.069 Uiso calc R 1 . .
    C C15 0.63546(13) 0.72739(15) 1.02905(7) 0.0553(5) Uani d . 1 . .
    H H15 0.6118 0.6587 1.0245 0.066 Uiso calc R 1 . .
    C C16 0.60667(11) 0.81130(13) 0.99856(7) 0.0475(4) Uani d . 1 . .
    H H16 0.5633 0.7991 0.9736 0.057 Uiso calc R 1 . .
    C C17 0.64183(10) 0.91381(12) 1.00478(6) 0.0382(4) Uani d . 1 . .
    C C18 0.60827(10) 1.00635(13) 0.97419(6) 0.0402(4) Uani d . 1 . .
    C C19 0.53654(12) 1.06028(14) 0.89801(6) 0.0475(4) Uani d . 1 . .
    H H19A 0.5853 1.1012 0.8833 0.057 Uiso calc R 1 . .
    H H19B 0.4993 1.1091 0.9177 0.057 Uiso calc R 1 . .
    C C20 0.48331(11) 1.00681(15) 0.85621(6) 0.0492(4) Uani d . 1 . .
    H H20A 0.4368 0.9635 0.8718 0.059 Uiso calc R 1 . .
    H H20B 0.4550 1.0618 0.8353 0.059 Uiso calc R 1 . .
    C C21 0.59113(10) 0.97752(15) 0.78414(6) 0.0430(4) Uani d . 1 . .
    C C22 0.63316(11) 0.88163(14) 0.76059(6) 0.0462(4) Uani d . 1 . .
    C C23 0.68986(12) 0.87307(18) 0.71912(7) 0.0602(5) Uani d . 1 . .
    H H23 0.7077 0.9336 0.7006 0.072 Uiso calc R 1 . .
    C C24 0.71909(14) 0.7715(2) 0.70614(8) 0.0773(7) Uani d . 1 . .
    H H24 0.7570 0.7632 0.6781 0.093 Uiso calc R 1 . .
    C C25 0.69367(17) 0.6827(2) 0.73348(9) 0.0850(7) Uani d . 1 . .
    H H25 0.7161 0.6154 0.7244 0.102 Uiso calc R 1 . .
    C C26 0.63520(16) 0.69062(17) 0.77446(8) 0.0742(6) Uani d . 1 . .
    H H26 0.6169 0.6299 0.7926 0.089 Uiso calc R 1 . .
    C C27 0.60526(12) 0.79191(15) 0.78731(7) 0.0518(4) Uani d . 1 . .
    C C28 0.54202(12) 0.82721(15) 0.82772(6) 0.0509(4) Uani d . 1 . .
    N N1 0.89058(8) 1.09290(10) 0.91377(5) 0.0400(3) Uani d . 1 . .
    N N2 0.53736(9) 0.93881(11) 0.82350(5) 0.0434(3) Uani d . 1 . .
    O O1 1.03739(8) 1.08221(10) 0.93858(5) 0.0612(4) Uani d . 1 . .
    O O2 0.75574(8) 1.05580(11) 0.87512(5) 0.0634(4) Uani d . 1 . .
    O O3 0.79903(7) 1.05658(8) 1.00380(4) 0.0446(3) Uani d . 1 . .
    O O4 0.76146(8) 1.08763(10) 1.08580(4) 0.0541(3) Uani d . 1 . .
    O O5 0.61305(9) 1.09848(9) 0.98776(5) 0.0592(3) Uani d . 1 . .
    O O6 0.57008(8) 0.97564(9) 0.93053(4) 0.0485(3) Uani d . 1 . .
    O O7 0.59873(9) 1.07155(10) 0.77251(5) 0.0588(3) Uani d . 1 . .
    O O8 0.50082(10) 0.77394(12) 0.85785(5) 0.0771(4) Uani d . 1 . .
loop_
    _atom_site_aniso_label
    _atom_site_aniso_U_11
    _atom_site_aniso_U_22
    _atom_site_aniso_U_33
    _atom_site_aniso_U_12
    _atom_site_aniso_U_13
    _atom_site_aniso_U_23
    C1 0.0395(9) 0.0390(9) 0.0465(9) -0.0041(7) 0.0018(7) 0.0000(7)
    C2 0.0435(9) 0.0440(9) 0.0378(8) -0.0002(7) 0.0015(7) 0.0004(7)
    C3 0.0521(10) 0.0608(12) 0.0529(10) 0.0127(9) -0.0041(8) -0.0104(9)
    C4 0.0805(14) 0.0626(13) 0.0519(11) 0.0182(11) 0.0013(10) -0.0143(9)
    C5 0.0878(15) 0.0625(13) 0.0419(10) -0.0062(11) 0.0005(10) -0.0143(9)
    C6 0.0575(11) 0.0690(13) 0.0378(9) -0.0113(9) -0.0049(8) -0.0031(8)
    C7 0.0433(9) 0.0447(9) 0.0320(8) -0.0059(7) 0.0008(6) 0.0047(7)
    C8 0.0390(9) 0.0513(10) 0.0391(8) -0.0035(7) 0.0028(7) 0.0112(7)
    C9 0.0519(10) 0.0333(9) 0.0591(10) -0.0013(7) 0.0144(8) -0.0001(8)
    C10 0.0465(9) 0.0358(9) 0.0554(10) -0.0100(7) 0.0071(7) -0.0088(8)
    C11 0.0385(8) 0.0411(9) 0.0368(8) 0.0018(7) 0.0004(6) -0.0037(7)
    C12 0.0421(8) 0.0395(9) 0.0352(8) -0.0034(7) 0.0096(7) -0.0016(7)
    C13 0.0574(10) 0.0518(11) 0.0413(9) -0.0048(8) 0.0046(8) 0.0062(8)
    C14 0.0731(13) 0.0459(11) 0.0546(11) -0.0041(9) 0.0152(10) 0.0147(9)
    C15 0.0646(12) 0.0402(10) 0.0612(11) -0.0135(9) 0.0191(9) -0.0008(8)
    C16 0.0468(9) 0.0438(10) 0.0519(10) -0.0098(8) 0.0090(8) -0.0076(8)
    C17 0.0383(8) 0.0381(9) 0.0383(8) -0.0036(7) 0.0095(6) -0.0054(7)
    C18 0.0359(8) 0.0421(9) 0.0425(8) -0.0019(7) 0.0047(6) -0.0087(7)
    C19 0.0502(10) 0.0470(10) 0.0452(9) 0.0074(8) 0.0007(8) -0.0030(8)
    C20 0.0397(9) 0.0619(11) 0.0460(9) 0.0061(8) 0.0016(7) -0.0046(8)
    C21 0.0392(8) 0.0531(11) 0.0366(8) -0.0003(7) -0.0047(7) 0.0014(8)
    C22 0.0400(9) 0.0600(11) 0.0384(8) 0.0027(8) -0.0047(7) -0.0034(8)
    C23 0.0461(10) 0.0896(15) 0.0448(10) 0.0032(10) 0.0008(8) -0.0081(10)
    C24 0.0588(13) 0.116(2) 0.0570(12) 0.0185(13) 0.0028(10) -0.0264(13)
    C25 0.0870(17) 0.0921(19) 0.0758(15) 0.0372(14) -0.0090(13) -0.0328(14)
    C26 0.0930(16) 0.0588(13) 0.0709(14) 0.0133(12) -0.0080(12) -0.0075(11)
    C27 0.0551(10) 0.0538(11) 0.0465(9) 0.0073(9) -0.0039(8) -0.0060(8)
    C28 0.0574(11) 0.0528(11) 0.0424(9) -0.0031(9) 0.0002(8) 0.0036(8)
    N1 0.0381(7) 0.0356(7) 0.0463(7) -0.0017(6) 0.0074(6) 0.0001(6)
    N2 0.0437(7) 0.0488(8) 0.0378(7) 0.0009(6) 0.0018(6) -0.0028(6)
    O1 0.0471(7) 0.0623(8) 0.0743(9) -0.0038(6) -0.0092(6) -0.0211(7)
    O2 0.0369(7) 0.0902(10) 0.0630(8) 0.0056(6) 0.0004(6) 0.0048(7)
    O3 0.0530(7) 0.0394(6) 0.0414(6) -0.0135(5) 0.0080(5) -0.0058(5)
    O4 0.0636(8) 0.0564(8) 0.0423(6) -0.0081(6) 0.0030(6) -0.0149(6)
    O5 0.0736(9) 0.0393(7) 0.0647(8) 0.0074(6) -0.0174(7) -0.0136(6)
    O6 0.0586(7) 0.0444(7) 0.0424(6) -0.0010(5) -0.0060(5) -0.0055(5)
    O7 0.0657(8) 0.0527(8) 0.0579(8) -0.0033(6) 0.0015(6) 0.0094(6)
    O8 0.0953(11) 0.0665(9) 0.0696(9) -0.0120(8) 0.0211(8) 0.0121(7)
_geom_special_details
;
All e.s.d.'s (except the e.s.d. in the dihedral angle between two l.s. planes)
are estimated using the full covariance matrix. The cell e.s.d.'s are taken
into account individually in the estimation of e.s.d.'s in distances, angles
and torsion angles; correlations between e.s.d.'s in cell parameters are only
used when they are defined by crystal symmetry. An approximate (isotropic)
treatment of cell e.s.d.'s is used for estimating e.s.d.'s involving l.s.
planes.
;
loop_
    _geom_bond_atom_site_label_1
    _geom_bond_atom_site_label_2
    _geom_bond_site_symmetry_2
    _geom_bond_distance
    _geom_bond_publ_flag
    C1 O1 . 1.2014(19) no
    C1 N1 . 1.388(2) no
    C1 C2 . 1.482(2) no
    C2 C7 . 1.374(2) no
    C2 C3 . 1.380(2) no
    C3 C4 . 1.377(3) no
    C3 H3 . 0.9300 no
    C4 C5 . 1.370(3) no
    C4 H4 . 0.9300 no
    C5 C6 . 1.374(3) no
    C5 H5 . 0.9300 no
    C6 C7 . 1.380(2) no
    C6 H6 . 0.9300 no
    C7 C8 . 1.476(2) no
    C8 O2 . 1.2077(19) no
    C8 N1 . 1.383(2) no
    C9 N1 . 1.448(2) no
    C9 C10 . 1.497(2) no
    C9 H9A . 0.9700 no
    C9 H9B . 0.9700 no
    C10 O3 . 1.4387(18) no
    C10 H10A . 0.9700 no
    C10 H10B . 0.9700 no
    C11 O4 . 1.1947(18) no
    C11 O3 . 1.3284(18) no
    C11 C12 . 1.491(2) no
    C12 C13 . 1.374(2) no
    C12 C17 . 1.395(2) no
    C13 C14 . 1.384(3) no
    C13 H13 . 0.9300 no
    C14 C15 . 1.374(3) no
    C14 H14 . 0.9300 no
    C15 C16 . 1.376(2) no
    C15 H15 . 0.9300 no
    C16 C17 . 1.385(2) no
    C16 H16 . 0.9300 no
    C17 C18 . 1.483(2) no
    C18 O5 . 1.1972(18) no
    C18 O6 . 1.3250(18) no
    C19 O6 . 1.437(2) no
    C19 C20 . 1.501(2) no
    C19 H19A . 0.9700 no
    C19 H19B . 0.9700 no
    C20 N2 . 1.447(2) no
    C20 H20A . 0.9700 no
    C20 H20B . 0.9700 no
    C21 O7 . 1.209(2) no
    C21 N2 . 1.389(2) no
    C21 C22 . 1.479(2) no
    C22 C27 . 1.376(2) no
    C22 C23 . 1.378(2) no
    C23 C24 . 1.375(3) no
    C23 H23 . 0.9300 no
    C24 C25 . 1.365(4) no
    C24 H24 . 0.9300 no
    C25 C26 . 1.384(3) no
    C25 H25 . 0.9300 no
    C26 C27 . 1.375(3) no
    C26 H26 . 0.9300 no
    C27 C28 . 1.483(2) no
    C28 O8 . 1.197(2) no
    C28 N2 . 1.389(2) no
loop_
    _geom_angle_atom_site_label_1
    _geom_angle_atom_site_label_2
    _geom_angle_atom_site_label_3
    _geom_angle_site_symmetry_1
    _geom_angle_site_symmetry_3
    _geom_angle
    _geom_angle_publ_flag
    O1 C1 N1 . . 125.14(15) no
    O1 C1 C2 . . 128.94(16) no
    N1 C1 C2 . . 105.91(13) no
    C7 C2 C3 . . 121.28(15) no
    C7 C2 C1 . . 107.98(14) no
    C3 C2 C1 . . 130.67(16) no
    C4 C3 C2 . . 117.38(18) no
    C4 C3 H3 . . 121.3 no
    C2 C3 H3 . . 121.3 no
    C5 C4 C3 . . 121.54(18) no
    C5 C4 H4 . . 119.2 no
    C3 C4 H4 . . 119.2 no
    C4 C5 C6 . . 121.02(17) no
    C4 C5 H5 . . 119.5 no
    C6 C5 H5 . . 119.5 no
    C5 C6 C7 . . 117.91(17) no
    C5 C6 H6 . . 121.0 no
    C7 C6 H6 . . 121.0 no
    C2 C7 C6 . . 120.87(16) no
    C2 C7 C8 . . 108.23(13) no
    C6 C7 C8 . . 130.82(15) no
    O2 C8 N1 . . 125.48(16) no
    O2 C8 C7 . . 128.31(16) no
    N1 C8 C7 . . 106.20(13) no
    N1 C9 C10 . . 112.68(13) no
    N1 C9 H9A . . 109.1 no
    C10 C9 H9A . . 109.1 no
    N1 C9 H9B . . 109.1 no
    C10 C9 H9B . . 109.1 no
    H9A C9 H9B . . 107.8 no
    O3 C10 C9 . . 106.85(13) no
    O3 C10 H10A . . 110.4 no
    C9 C10 H10A . . 110.4 no
    O3 C10 H10B . . 110.4 no
    C9 C10 H10B . . 110.4 no
    H10A C10 H10B . . 108.6 no
    O4 C11 O3 . . 124.75(15) no
    O4 C11 C12 . . 125.33(15) no
    O3 C11 C12 . . 109.74(12) no
    C13 C12 C17 . . 119.89(15) no
    C13 C12 C11 . . 117.04(15) no
    C17 C12 C11 . . 122.78(14) no
    C12 C13 C14 . . 120.22(17) no
    C12 C13 H13 . . 119.9 no
    C14 C13 H13 . . 119.9 no
    C15 C14 C13 . . 120.12(17) no
    C15 C14 H14 . . 119.9 no
    C13 C14 H14 . . 119.9 no
    C14 C15 C16 . . 120.04(16) no
    C14 C15 H15 . . 120.0 no
    C16 C15 H15 . . 120.0 no
    C15 C16 C17 . . 120.47(17) no
    C15 C16 H16 . . 119.8 no
    C17 C16 H16 . . 119.8 no
    C16 C17 C12 . . 119.25(15) no
    C16 C17 C18 . . 121.21(15) no
    C12 C17 C18 . . 119.48(14) no
    O5 C18 O6 . . 123.45(15) no
    O5 C18 C17 . . 124.08(14) no
    O6 C18 C17 . . 112.45(13) no
    O6 C19 C20 . . 106.72(14) no
    O6 C19 H19A . . 110.4 no
    C20 C19 H19A . . 110.4 no
    O6 C19 H19B . . 110.4 no
    C20 C19 H19B . . 110.4 no
    H19A C19 H19B . . 108.6 no
    N2 C20 C19 . . 112.51(13) no
    N2 C20 H20A . . 109.1 no
    C19 C20 H20A . . 109.1 no
    N2 C20 H20B . . 109.1 no
    C19 C20 H20B . . 109.1 no
    H20A C20 H20B . . 107.8 no
    O7 C21 N2 . . 124.87(16) no
    O7 C21 C22 . . 129.12(16) no
    N2 C21 C22 . . 106.00(15) no
    C27 C22 C23 . . 121.37(17) no
    C27 C22 C21 . . 108.09(15) no
    C23 C22 C21 . . 130.53(18) no
    C24 C23 C22 . . 117.4(2) no
    C24 C23 H23 . . 121.3 no
    C22 C23 H23 . . 121.3 no
    C25 C24 C23 . . 121.4(2) no
    C25 C24 H24 . . 119.3 no
    C23 C24 H24 . . 119.3 no
    C24 C25 C26 . . 121.4(2) no
    C24 C25 H25 . . 119.3 no
    C26 C25 H25 . . 119.3 no
    C27 C26 C25 . . 117.4(2) no
    C27 C26 H26 . . 121.3 no
    C25 C26 H26 . . 121.3 no
    C26 C27 C22 . . 121.03(18) no
    C26 C27 C28 . . 130.66(19) no
    C22 C27 C28 . . 108.31(15) no
    O8 C28 N2 . . 125.08(17) no
    O8 C28 C27 . . 129.23(18) no
    N2 C28 C27 . . 105.69(15) no
    C8 N1 C1 . . 111.67(13) no
    C8 N1 C9 . . 124.20(13) no
    C1 N1 C9 . . 124.13(13) no
    C21 N2 C28 . . 111.88(14) no
    C21 N2 C20 . . 123.93(15) no
    C28 N2 C20 . . 124.20(14) no
    C11 O3 C10 . . 118.61(12) no
    C18 O6 C19 . . 116.31(12) no
loop_
    _geom_hbond_atom_site_label_D
    _geom_hbond_atom_site_label_H
    _geom_hbond_atom_site_label_A
    _geom_hbond_site_symmetry_A
    _geom_hbond_distance_DH
    _geom_hbond_distance_HA
    _geom_hbond_distance_DA
    _geom_hbond_angle_DHA
    C3 H3 O4 5_777 0.93 2.39 3.315(2) 174
    C10 H10B O5 7_677 0.97 2.55 3.163(2) 121
    C6 H6 Cg5 1_555 0.93 2.91 3.784(2) 167
    C19 H19B <i>Cg</i>4 5_677 0.97 2.93 3.817(2) 152
