# Supplementary material for: Bis[2-(1,3-dioxoisoindolin-2-yl)eth­yl] phthalate
Source: Acta Crystallogr Sect E Struct Rep Online. 2010 Jan 13;66(Pt 2):o337. doi: 10.1107/S160053680905524X (PMC2979961; doi:10.1107/S160053680905524X)
Supplement: Supplementary file 2 [file e-66-0o337-Isup2.hkl]

#
# h,k,l, Fc-squared, Fo-squared, sigma(Fo-squared) and status flag
#
data_I
_shelx_title ' 91204m in C2/c'
_shelx_refln_list_code          4
_shelx_F_calc_maximum      425.53
_exptl_crystal_F_000      2128.00
_reflns_d_resolution_high  0.8107
 
loop_
 _symmetry_equiv_pos_as_xyz
 'x, y, z'
 '-x, y, -z+1/2'
 'x+1/2, y+1/2, z'
 '-x+1/2, y+1/2, -z+1/2'
 '-x, -y, -z'
 'x, -y, z-1/2'
 '-x+1/2, -y+1/2, -z'
 'x+1/2, -y+1/2, z-1/2'
 
_cell_length_a    15.0212
_cell_length_b    12.3953
_cell_length_c    25.9545
_cell_angle_alpha  90.000
_cell_angle_beta   90.125
_cell_angle_gamma  90.000
 
_shelx_F_squared_multiplier     1.000
 
loop_
 _refln_index_h
 _refln_index_k
 _refln_index_l
 _refln_F_squared_calc
 _refln_F_squared_meas
 _refln_F_squared_sigma
 _refln_observed_status
   2   0   0    10252.14    10097.90    141.66 o
   4   0   0      302.28      321.31     12.04 o
   6   0   0     7239.33     7623.11    117.99 o
   8   0   0    21429.77    22750.18    325.78 o
  10   0   0      220.78      274.71     27.01 o
  12   0   0     3700.34     3694.45    106.02 o
  14   0   0     2463.97     2507.76    129.97 o
  16   0   0       97.11       98.22     24.66 o
  18   0   0      561.19      598.79     54.79 o
   1   1   0     7472.41     7199.60     72.43 o
   3   1   0     3278.65     3046.99     35.43 o
   5   1   0    21308.23    21636.37    214.34 o
   7   1   0     2366.18     2520.34     49.90 o
   9   1   0      141.25      145.29     10.62 o
  11   1   0     1467.97     1397.28     39.92 o
  13   1   0        2.33        7.91      9.53 o
  15   1   0      232.96      227.82     24.83 o
  17   1   0       84.74       80.36     17.42 o
   0   2   0    52272.93    43557.89    766.38 o
   2   2   0     6599.83     6174.53     65.74 o
   4   2   0     5416.93     5541.77     62.30 o
   6   2   0     9811.98    10079.93    108.22 o
   8   2   0        3.58       18.18      5.23 o
  10   2   0      293.06      248.56     18.56 o
  12   2   0      137.40      151.52     21.93 o
  14   2   0     2663.93     2519.87     63.68 o
  16   2   0      196.80      183.31     21.62 o
  18   2   0      112.33      115.88     20.26 o
   1   3   0    21972.73    20349.67    202.17 o
   3   3   0      439.70      438.48     12.78 o
   5   3   0     6110.47     5849.75     68.34 o
   7   3   0      201.79      204.49     11.04 o
   9   3   0      603.17      583.79     19.29 o
  11   3   0       18.56       16.02      8.75 o
  13   3   0      144.92      129.80     16.81 o
  15   3   0      640.16      636.26     38.29 o
  17   3   0      297.12      338.90     29.48 o
   0   4   0      420.17      262.07      9.42 o
   2   4   0     6224.91     6423.11     72.06 o
   4   4   0     7515.96     7700.52     86.71 o
   6   4   0       31.55       32.46      6.27 o
   8   4   0      713.68      707.69     19.69 o
  10   4   0     2182.78     2080.29     64.40 o
  12   4   0     1592.65     1473.04     44.38 o
  14   4   0        6.21       28.66     12.12 o
  16   4   0       20.68       45.03     14.71 o
   1   5   0     1722.38     1614.05     30.02 o
   3   5   0    15973.85    16357.05    187.31 o
   5   5   0      425.67      580.05     16.38 o
   7   5   0     3074.92     3305.07     49.18 o
   9   5   0     1018.55     1051.93     27.96 o
  11   5   0      164.57      195.43     18.64 o
  13   5   0       95.62       90.28     19.69 o
  15   5   0     1191.60     1201.89     45.35 o
  17   5   0      126.94      183.40     23.83 o
   2   6   0      756.44      705.57     19.00 o
   4   6   0     1975.35     1770.27     30.45 o
   6   6   0      302.43      274.81     13.73 o
   8   6   0      112.43      117.28     12.35 o
  10   6   0       93.13       90.42     12.54 o
  12   6   0     1202.27     1142.73     39.60 o
  14   6   0       95.07      137.94     19.55 o
  16   6   0       54.85       46.59     18.84 o
   1   7   0      143.57       97.76     12.13 o
   3   7   0        6.36        4.06      5.88 o
   5   7   0      846.00      796.84     24.37 o
   7   7   0      904.78      945.31     28.33 o
   9   7   0       21.64       -1.10     11.58 o
  11   7   0        2.21       -0.57     12.11 o
  13   7   0        2.80        1.74     17.16 o
  15   7   0       12.55       39.18     16.73 o
   0   8   0    12322.01    11486.78    650.00 o
   2   8   0      141.99      147.19     15.77 o
   4   8   0     1281.19     1275.96     51.83 o
   6   8   0      220.01      218.52     16.35 o
   8   8   0       27.35       31.72     10.38 o
  10   8   0       76.09       75.69     18.85 o
  12   8   0      193.12      203.18     26.06 o
  14   8   0      369.11      435.89     38.14 o
   1   9   0     1168.11     1097.14     42.83 o
   3   9   0      843.50      806.74     32.13 o
   5   9   0      123.35      148.13     17.73 o
   7   9   0      697.37      659.79     44.13 o
   9   9   0      937.31      976.51     38.92 o
  11   9   0      442.94      410.38     61.11 o
  13   9   0       35.01       15.62     46.74 o
   0  10   0        0.28       39.74     17.57 o
   2  10   0     1123.67     1026.49     38.51 o
   4  10   0     3204.73     2883.57     67.98 o
   6  10   0      388.52      406.87     39.20 o
   8  10   0      639.50      636.23     39.95 o
  10  10   0      122.00      150.34     24.54 o
  12  10   0        0.11       18.91     20.37 o
  14  10   0        5.66       19.85     48.56 o
   1  11   0      341.86      379.13     29.26 o
   3  11   0      711.97      675.38     37.16 o
   5  11   0      226.52      199.18     22.50 o
   7  11   0      201.82      154.38     22.29 o
   9  11   0       82.50      108.78     19.78 o
  11  11   0        7.76       19.82     19.69 o
   0  12   0        4.94        2.60     23.69 o
   2  12   0       24.12       22.92     19.80 o
   4  12   0       38.31       43.90     18.33 o
   6  12   0      122.36      116.54     19.37 o
   8  12   0        0.25       -6.38     13.21 o
  10  12   0        6.80       67.50     28.19 o
   1  13   0      633.02      581.22     49.21 o
   3  13   0       71.75       65.62     28.26 o
   5  13   0      312.02      307.41     46.20 o
   7  13   0       17.79       50.88     15.54 o
   9  13   0       48.78       69.13     25.24 o
   0  14   0      106.36      175.77     45.56 o
   2  14   0        7.61        3.07     13.95 o
   4  14   0       31.33       23.29     15.09 o
   6  14   0        1.22       -8.14     13.76 o
   1  15   0      112.79      100.07     23.59 o
   3  15   0       37.18       87.77     19.04 o
 -17   1   1        9.79        7.82     13.00 o
 -15   1   1        2.74        4.75     11.30 o
 -13   1   1      718.66      687.98     29.93 o
 -11   1   1       46.88       40.32     13.90 o
  -9   1   1       23.29       22.11      5.84 o
  -7   1   1     1799.70     1859.54     29.56 o
  -5   1   1     4173.92     4002.90     52.04 o
  -3   1   1     1990.03     1751.53     24.79 o
  -1   1   1     4835.53     5003.24     51.31 o
   1   1   1     4973.84     5301.18     54.32 o
   3   1   1    15375.48    15556.92    153.96 o
   5   1   1     1269.81     1248.54     19.88 o
   7   1   1        3.71        3.71      3.84 o
   9   1   1      878.11      874.62     19.68 o
  11   1   1      177.47      183.73     19.74 o
  13   1   1        0.20        1.97      9.00 o
  15   1   1        0.23        3.40     11.69 o
  17   1   1       11.79        7.20     13.24 o
 -18   2   1       59.73       53.83     16.25 o
 -16   2   1      112.68       97.73     17.32 o
 -14   2   1      252.29      233.97     21.59 o
 -12   2   1     2199.96     2197.20     54.30 o
 -10   2   1       56.02       77.66     12.00 o
  -8   2   1      793.50      801.49     19.29 o
  -6   2   1     3425.21     3372.19     44.18 o
  -4   2   1     3416.48     3681.16     44.25 o
  -2   2   1    46574.25    42574.84    409.35 o
   0   2   1    15941.70    14806.33    178.09 o
   2   2   1     1754.69     1560.53     21.26 o
   4   2   1    11375.89    11811.53    121.85 o
   6   2   1       98.50      128.89      7.97 o
   8   2   1      108.81      147.17     14.39 o
  10   2   1     1403.20     1408.65     39.17 o
  12   2   1       20.43       27.04     14.43 o
  14   2   1       53.78       53.13     14.04 o
  16   2   1        0.33        3.03     11.71 o
  18   2   1       31.40       47.99     14.98 o
 -17   3   1        1.16       -5.66     11.91 o
 -15   3   1      833.43      854.56     37.37 o
 -13   3   1      985.45      944.74     35.62 o
 -11   3   1      144.32      136.21     15.11 o
  -9   3   1     3182.39     3152.28     55.66 o
  -7   3   1     5916.33     5920.68     72.08 o
  -5   3   1        0.91        4.63      4.91 o
  -3   3   1      998.14     1025.75     17.81 o
  -1   3   1    47458.55    44613.68    538.25 o
   1   3   1    18310.19    17505.44    174.63 o
   3   3   1     1037.73     1074.65     21.92 o
   5   3   1      984.23      937.19     19.03 o
   7   3   1     8007.04     8403.16     95.47 o
   9   3   1     2796.99     2980.15     45.35 o
  11   3   1       76.71       67.11     11.84 o
  13   3   1      611.59      593.95     31.93 o
  15   3   1      340.60      347.04     27.68 o
  17   3   1        5.56        6.41     12.31 o
 -16   4   1      336.84      418.03     31.26 o
 -14   4   1      148.86      145.85     18.92 o
 -12   4   1     1379.40     1362.33     42.41 o
 -10   4   1      909.06      908.00     24.08 o
  -8   4   1     2636.43     2566.55     41.20 o
  -6   4   1     6495.82     6663.73     79.43 o
  -4   4   1    19310.71    19506.20    198.60 o
  -2   4   1     7381.09     6906.55     76.55 o
   0   4   1     9033.37     8595.83    112.87 o
   2   4   1     6203.23     6122.78     85.44 o
   4   4   1     4782.17     4947.02     60.43 o
   6   4   1     2800.26     2843.46     41.92 o
   8   4   1      643.87      639.35     18.90 o
  10   4   1        3.95        7.99      8.28 o
  12   4   1       86.71       92.05     14.97 o
  14   4   1       42.43       55.62     14.40 o
  16   4   1       92.27      123.10     22.00 o
 -17   5   1        4.50       25.54     17.51 o
 -15   5   1       36.77       38.89     14.70 o
 -13   5   1      131.71      125.70     17.76 o
 -11   5   1       63.05       62.95     13.45 o
  -9   5   1       97.33      115.04     10.88 o
  -7   5   1     1820.55     1756.20     32.53 o
  -5   5   1     1406.38     1445.62     27.00 o
  -3   5   1    27795.39    28649.18    286.01 o
  -1   5   1     1572.79     1579.65     43.77 o
   1   5   1     2620.98     2309.64     31.82 o
   3   5   1     3672.65     3529.79     46.80 o
   5   5   1     7901.70     8110.11     94.12 o
   7   5   1     1695.62     1727.18     32.22 o
   9   5   1       11.98       12.35      7.09 o
  11   5   1      315.09      294.13     22.39 o
  13   5   1     3010.06     3123.04     73.15 o
  15   5   1      588.76      674.35     36.96 o
  17   5   1       24.31       36.01     18.19 o
 -16   6   1       29.94       37.77     18.23 o
 -14   6   1        4.88       -3.17     11.51 o
 -12   6   1      300.49      249.98     21.98 o
 -10   6   1      160.17      196.56     14.56 o
  -8   6   1      464.24      476.06     18.30 o
  -6   6   1      265.76      306.75     14.00 o
  -4   6   1       27.89       30.59      5.43 o
  -2   6   1    15949.61    16876.99    193.12 o
   0   6   1      335.61      359.35     20.81 o
   2   6   1     1178.15     1111.73     20.36 o
   4   6   1     3203.34     3406.95     48.31 o
   6   6   1     5181.41     5541.94     72.17 o
   8   6   1      374.30      384.50     17.17 o
  10   6   1     1387.79     1397.28     36.58 o
  12   6   1        2.73        0.73     11.08 o
  14   6   1       11.46       33.68     13.64 o
  16   6   1      151.97      204.29     28.05 o
 -15   7   1      203.37      225.12     28.98 o
 -13   7   1       90.99      113.04     37.44 o
 -11   7   1       58.54       37.68     15.42 o
  -9   7   1     3068.50     3044.50     65.29 o
  -7   7   1     3840.42     3742.36    118.90 o
  -5   7   1      847.27      978.08     26.93 o
  -3   7   1     2320.61     2304.22     42.21 o
  -1   7   1        0.07        9.05      4.56 o
   1   7   1     1110.45     1104.50     34.32 o
   3   7   1    10671.50    11000.23    136.68 o
   5   7   1     2649.32     2774.51     43.67 o
   7   7   1     1020.69     1121.85     30.96 o
   9   7   1        1.48        3.32      7.99 o
  11   7   1      468.44      510.00     53.21 o
  13   7   1       16.95       21.00     16.82 o
  15   7   1       31.13       44.58     17.45 o
 -14   8   1        6.83       13.06     16.45 o
 -12   8   1      526.61      560.24     37.94 o
 -10   8   1        4.25       11.28      9.65 o
  -8   8   1        2.83        6.82      8.59 o
  -6   8   1       86.30       74.90     11.50 o
  -4   8   1      844.74      884.69     30.90 o
  -2   8   1     4578.97     4483.67     90.88 o
   0   8   1       50.56       52.29     11.65 o
   2   8   1      104.02      118.01     35.00 o
   4   8   1     1409.44     1241.32     41.35 o
   6   8   1     1476.92     1389.10     42.01 o
   8   8   1      756.75      800.23     28.54 o
  10   8   1      268.44      253.92     22.49 o
  12   8   1       21.05       43.99     20.45 o
  14   8   1      158.51      148.34     29.86 o
 -13   9   1      245.35      235.52     36.35 o
 -11   9   1      738.94      755.86     50.76 o
  -9   9   1      468.08      406.39     29.08 o
  -7   9   1     1679.35     1624.28     48.00 o
  -5   9   1      127.28      139.03     17.61 o
  -3   9   1      169.86      172.19     18.25 o
  -1   9   1      298.73      251.52     21.01 o
   1   9   1       61.00       62.58     13.59 o
   3   9   1        4.87       17.08      9.83 o
   5   9   1      408.08      386.10     26.91 o
   7   9   1        0.13        1.90     10.76 o
   9   9   1        1.93        2.07     12.11 o
  11   9   1       72.22       72.69     44.53 o
  13   9   1      251.02      299.29     42.63 o
 -14  10   1       56.54      117.65     46.90 o
 -12  10   1        9.06        0.53     17.58 o
 -10  10   1      158.02      125.79     34.07 o
  -8  10   1      363.50      295.14     26.13 o
  -6  10   1       26.30       27.64     13.54 o
  -4  10   1       33.78       33.72     13.33 o
  -2  10   1      680.16      631.17     33.83 o
   0  10   1     4501.65     4198.72     85.34 o
   2  10   1      997.04      991.78     44.76 o
   4  10   1     3610.24     3369.15     74.68 o
   6  10   1      673.53      663.11     34.25 o
   8  10   1       22.78       28.26     14.05 o
  10  10   1     1615.20     1584.35     86.89 o
  12  10   1       37.26       25.39     22.35 o
  14  10   1       35.86       66.78     27.54 o
 -11  11   1        6.97       29.18     28.03 o
  -9  11   1       97.76       86.79     18.26 o
  -7  11   1       65.19       46.90     15.99 o
  -5  11   1      585.29      539.04     34.69 o
  -3  11   1      271.15      237.41     23.87 o
  -1  11   1        8.40       22.54     13.06 o
   1  11   1      164.29      166.75     21.56 o
   3  11   1     2347.43     2294.86     62.21 o
   5  11   1      387.07      409.28     30.58 o
   7  11   1      162.19      135.86     23.42 o
   9  11   1      239.93      298.34     28.43 o
  11  11   1      275.37      384.05     46.08 o
 -10  12   1       78.08       70.22     30.61 o
  -8  12   1        1.41       32.08     16.36 o
  -6  12   1      916.58      830.31     43.66 o
  -4  12   1      734.42      819.79     46.36 o
  -2  12   1      308.67      385.72     31.45 o
   0  12   1      129.28      168.09     29.43 o
   2  12   1        1.85       -4.80     10.78 o
   4  12   1      152.88      153.64     21.19 o
   6  12   1       23.83       65.40     15.83 o
   8  12   1      150.92      194.09     24.33 o
  10  12   1        0.43       27.73     17.19 o
  -9  13   1       19.48       15.51     18.37 o
  -7  13   1      468.95      501.58     37.52 o
  -5  13   1        3.32       29.79     14.46 o
  -3  13   1      157.80      174.42     32.71 o
  -1  13   1       15.94       24.19     13.88 o
   1  13   1       83.82       93.22     17.94 o
   3  13   1        0.20       -1.79     12.10 o
   5  13   1      718.30      726.84     43.16 o
   7  13   1      768.20      844.38     52.93 o
   9  13   1       10.72       19.38     23.57 o
  -6  14   1       40.22       40.74     23.57 o
  -4  14   1      176.49      166.74     24.21 o
  -2  14   1       35.03       64.53     21.61 o
   0  14   1       10.05       19.96     16.78 o
   2  14   1        3.85       16.00     15.11 o
   4  14   1       11.21       20.27     16.14 o
   6  14   1       17.03       12.90     19.98 o
  -3  15   1        4.61      -11.86     22.54 o
  -1  15   1       69.59       89.14     27.58 o
   1  15   1        0.21       25.43     16.63 o
   3  15   1       52.82       78.01     18.25 o
 -18   0   2      246.78      344.11     62.85 o
 -16   0   2      410.25      489.64     45.78 o
 -14   0   2      154.29      178.70     52.67 o
 -12   0   2       32.80       44.17     44.06 o
 -10   0   2       71.82       78.13     12.11 o
  -8   0   2      377.97      431.40     46.11 o
  -6   0   2     7886.11     8049.13    124.60 o
  -4   0   2    67340.25    63672.54    860.93 o
  -2   0   2     4606.84     5052.35     77.37 o
   0   0   2    22744.01    20138.19    280.37 o
   2   0   2    53103.18    46120.27   1687.61 o
   4   0   2    45707.23    45598.33    626.83 o
   6   0   2     1925.50     2144.72     40.99 o
   8   0   2     6599.54     6753.12    120.86 o
  10   0   2     2140.92     2091.64     96.96 o
  12   0   2     1041.18      967.75     48.91 o
  14   0   2       81.51       92.23     22.52 o
  16   0   2      176.18      197.37     31.85 o
  18   0   2      372.55      457.13     49.88 o
 -17   1   2      366.03      375.04     30.15 o
 -15   1   2      516.19      493.74     31.21 o
 -13   1   2      169.28      154.33     17.73 o
 -11   1   2      141.54      170.62     21.15 o
  -9   1   2       86.28      134.76      9.96 o
  -7   1   2     2107.19     2257.29     35.10 o
  -5   1   2     1927.05     1944.78     30.18 o
  -3   1   2    64979.95    59866.75    571.89 o
  -1   1   2    32345.21    30284.94    291.78 o
   1   1   2     2144.25     2166.47     24.81 o
   3   1   2    45587.34    43545.62    419.11 o
   5   1   2     8969.87     8967.07     94.59 o
   7   1   2       25.52       56.44      5.32 o
   9   1   2      118.71      155.80     12.74 o
  11   1   2       65.14       64.89     11.33 o
  13   1   2      837.66      752.47     31.92 o
  15   1   2       22.21       20.88     12.38 o
  17   1   2       16.94       15.41     13.17 o
 -18   2   2      124.21      147.25     25.98 o
 -16   2   2       51.53       65.03     15.68 o
 -14   2   2      371.99      361.13     26.58 o
 -12   2   2      588.75      581.30     27.66 o
 -10   2   2      962.19      953.26     35.65 o
  -8   2   2     1150.72     1254.21     26.31 o
  -6   2   2     3004.39     2980.73     40.41 o
  -4   2   2     7362.50     7358.72     79.51 o
  -2   2   2     3990.17     3992.88     44.70 o
   0   2   2    38204.03    35209.65    339.95 o
   2   2   2        4.33        3.41      3.44 o
   4   2   2    13599.65    13294.74    135.78 o
   6   2   2      128.72      123.88      7.49 o
   8   2   2     4124.40     4002.54     52.50 o
  10   2   2      379.16      402.39     23.21 o
  12   2   2     2545.30     2456.79     59.14 o
  14   2   2      456.82      490.79     30.82 o
  16   2   2       27.02       24.61     12.29 o
  18   2   2       15.70        9.82     13.50 o
 -17   3   2       56.39       71.39     19.52 o
 -15   3   2      166.04      180.04     21.00 o
 -13   3   2      790.70      790.75     35.79 o
 -11   3   2      301.68      350.39     23.80 o
  -9   3   2      827.79      870.44     21.99 o
  -7   3   2      601.09      583.05     16.40 o
  -5   3   2    10752.74    10964.07    116.86 o
  -3   3   2     2205.51     2257.70     30.71 o
  -1   3   2     5382.10     5629.54     61.78 o
   1   3   2     2078.38     1986.49     26.25 o
   3   3   2     1251.74     1153.86     19.60 o
   5   3   2      918.46      879.67     18.41 o
   7   3   2     1473.98     1650.54     28.80 o
   9   3   2       25.21       24.14      6.87 o
  11   3   2      576.05      595.61     29.23 o
  13   3   2      637.00      651.69     31.21 o
  15   3   2      126.08      145.90     19.23 o
  17   3   2       35.06       12.48     13.50 o
 -16   4   2      538.35      604.31     37.05 o
 -14   4   2        2.91        8.20     11.74 o
 -12   4   2       11.41        7.22      9.52 o
 -10   4   2      775.88      735.16     26.75 o
  -8   4   2      257.66      267.92     13.66 o
  -6   4   2     9075.06     9589.87    107.51 o
  -4   4   2      183.33      198.29      9.46 o
  -2   4   2      405.60      375.00     15.00 o
   0   4   2        0.08        6.45      6.74 o
   2   4   2     1601.76     1731.38     26.06 o
   4   4   2      767.38      747.81     17.06 o
   6   4   2     1447.50     1392.54     26.63 o
   8   4   2     6814.63     6990.19     85.20 o
  10   4   2      765.82      794.66     33.58 o
  12   4   2      516.92      574.34     30.59 o
  14   4   2      207.45      193.48     21.76 o
  16   4   2      310.46      305.46     59.04 o
 -17   5   2      200.49      220.12     29.13 o
 -15   5   2        1.50       -2.10     11.88 o
 -13   5   2       39.46       65.86     14.29 o
 -11   5   2     1040.13      952.67     29.83 o
  -9   5   2       87.18       98.51     10.49 o
  -7   5   2     4215.46     4225.19     58.41 o
  -5   5   2     2572.96     2897.33     42.42 o
  -3   5   2      132.84      147.14      8.62 o
  -1   5   2       87.85      113.16      7.68 o
   1   5   2     9329.42     9251.84    101.26 o
   3   5   2     2332.60     2548.13     37.03 o
   5   5   2     1572.73     1574.69     28.86 o
   7   5   2      197.68      160.68     11.27 o
   9   5   2      180.61      169.88     12.48 o
  11   5   2       16.65       11.21     11.30 o
  13   5   2      731.02      768.02     47.37 o
  15   5   2       65.11       83.01     17.49 o
  17   5   2        8.19        5.47     14.03 o
 -16   6   2       11.80        0.43     17.52 o
 -14   6   2       53.22       49.35     14.75 o
 -12   6   2      254.68      276.92     22.62 o
 -10   6   2       77.85       87.90     10.82 o
  -8   6   2     2873.51     2900.57     47.31 o
  -6   6   2       10.91       19.62      6.31 o
  -4   6   2       27.04       14.29      5.65 o
  -2   6   2        6.41        8.55      5.29 o
   0   6   2     4447.25     4605.33     64.59 o
   2   6   2      874.81      978.48     19.17 o
   4   6   2     2121.58     2093.81     34.64 o
   6   6   2     3949.88     3875.97    101.08 o
   8   6   2      651.13      607.18     20.43 o
  10   6   2      563.54      503.91     30.52 o
  12   6   2      844.88      825.62     35.19 o
  14   6   2       93.98      146.83     19.68 o
  16   6   2        0.79       -4.42     15.23 o
 -15   7   2      495.17      617.45     56.03 o
 -13   7   2       80.31       86.11     19.45 o
 -11   7   2      258.90      258.20     26.44 o
  -9   7   2     1642.42     1457.48     37.31 o
  -7   7   2      752.75      744.77     25.33 o
  -5   7   2      303.01      286.10     16.24 o
  -3   7   2     1218.49     1467.19     35.23 o
  -1   7   2     3077.95     3071.61     49.67 o
   1   7   2      221.72      199.93      9.80 o
   3   7   2      130.20      119.56      9.87 o
   5   7   2      341.56      400.34     24.08 o
   7   7   2      816.84      810.05     23.07 o
   9   7   2        1.42       11.03      9.01 o
  11   7   2      153.34      149.09     22.25 o
  13   7   2     1079.79     1153.29     54.19 o
  15   7   2      226.39      240.29     40.67 o
 -14   8   2      229.45      291.47     31.54 o
 -12   8   2      198.53      186.46     25.75 o
 -10   8   2      124.96      173.34     16.98 o
  -8   8   2      494.41      484.62     23.27 o
  -6   8   2        1.12        3.46      7.54 o
  -4   8   2      341.56      401.87     23.12 o
  -2   8   2     1471.30     1493.32     41.44 o
   0   8   2      130.30      109.84     13.85 o
   2   8   2     1725.46     1685.60     55.96 o
   4   8   2      655.69      601.30     42.42 o
   6   8   2     2125.68     2025.54     43.68 o
   8   8   2      195.12      191.62     17.09 o
  10   8   2      110.90      136.43     17.88 o
  12   8   2       44.07       44.85     16.78 o
  14   8   2       43.85       59.54     23.45 o
 -13   9   2      118.43      152.32     24.44 o
 -11   9   2       18.64       12.53     14.47 o
  -9   9   2      770.45      810.24     36.52 o
  -7   9   2     1519.53     1402.30     44.53 o
  -5   9   2     1107.97     1026.17     36.74 o
  -3   9   2      311.42      287.88     23.22 o
  -1   9   2     1048.54     1055.52     43.56 o
   1   9   2      155.70      143.41     16.55 o
   3   9   2      159.12      140.99     17.17 o
   5   9   2     2150.71     2197.97     55.73 o
   7   9   2     1364.36     1386.21     54.48 o
   9   9   2     1626.86     1579.99     48.60 o
  11   9   2      257.11      241.43     36.07 o
  13   9   2      497.52      558.96     53.36 o
 -12  10   2       38.80       67.73     24.70 o
 -10  10   2       16.22       20.65     13.95 o
  -8  10   2      435.48      444.17     45.59 o
  -6  10   2      562.38      541.28     41.87 o
  -4  10   2      491.86      479.87     33.78 o
  -2  10   2       37.07       30.97     11.91 o
   0  10   2      163.98      169.86     19.95 o
   2  10   2     1612.14     1683.04     49.95 o
   4  10   2     1545.81     1443.97     46.64 o
   6  10   2       85.23       89.93     16.62 o
   8  10   2      153.62      166.73     25.81 o
  10  10   2      136.19      148.24     41.44 o
  12  10   2        8.32        9.66     29.69 o
 -11  11   2       92.84       74.88     20.56 o
  -9  11   2     1339.61     1449.14     51.20 o
  -7  11   2      819.49      815.40     46.66 o
  -5  11   2      251.24      310.72     27.21 o
  -3  11   2      783.15      778.52     64.46 o
  -1  11   2     1813.36     1795.38     54.46 o
   1  11   2      407.06      415.51     30.92 o
   3  11   2     1368.19     1310.76     46.57 o
   5  11   2      394.06      395.00     30.38 o
   7  11   2      217.52      242.21     25.10 o
   9  11   2      119.19       90.35     21.69 o
  11  11   2       34.81        5.57     19.57 o
 -10  12   2        2.81       -0.26     16.44 o
  -8  12   2        1.84       -6.92     14.20 o
  -6  12   2       72.35       38.95     17.51 o
  -4  12   2     1136.61     1063.33     51.74 o
  -2  12   2      160.98      147.83     21.00 o
   0  12   2     1141.89     1104.01     76.27 o
   2  12   2       20.96       27.39     13.09 o
   4  12   2      258.82      248.50     27.83 o
   6  12   2       22.88       23.19     13.48 o
   8  12   2      776.26      796.50     45.06 o
  10  12   2       30.64       20.68     18.46 o
  -9  13   2       28.78       12.17     15.83 o
  -7  13   2        0.92       17.69     15.96 o
  -5  13   2      102.83      156.19     22.41 o
  -3  13   2        1.66       15.03     12.84 o
  -1  13   2       11.33       15.42     14.33 o
   1  13   2      935.58      872.03     43.96 o
   3  13   2       21.16       15.54     14.14 o
   5  13   2       24.57       55.70     19.17 o
   7  13   2       41.96       73.13     18.27 o
   9  13   2       31.50       50.59     29.42 o
  -6  14   2      275.73      372.67     34.51 o
  -4  14   2       30.30       32.86     16.34 o
  -2  14   2      172.64      135.97     24.57 o
   0  14   2        0.87       -5.26     14.52 o
   2  14   2       36.36       31.67     15.58 o
   4  14   2        1.10       35.89     15.73 o
   6  14   2        8.07       19.86     16.11 o
  -3  15   2        5.04       -6.63     15.47 o
  -1  15   2       25.82       39.29     19.45 o
   1  15   2        7.47        7.95     26.78 o
   3  15   2       79.67       64.80     23.53 o
 -17   1   3        0.01       12.50     16.11 o
 -15   1   3        3.17       -3.77     10.64 o
 -13   1   3      351.84      338.71     23.79 o
 -11   1   3      778.56      771.07     24.44 o
  -9   1   3     1508.68     1571.28     29.50 o
  -7   1   3     2637.14     2699.88     38.73 o
  -5   1   3     1310.40     1235.43     20.88 o
  -3   1   3     2645.82     2849.46     33.96 o
  -1   1   3       42.25       -3.60      3.60 o
   1   1   3     1062.66      917.32     12.96 o
   3   1   3    80474.84    76139.56    801.54 o
   5   1   3    14917.94    15112.99    152.77 o
   7   1   3      748.34      703.60     20.63 o
   9   1   3      335.26      394.35     21.65 o
  11   1   3      219.39      184.24     17.45 o
  13   1   3        3.57       -3.65      9.63 o
  15   1   3       53.55       48.30     15.61 o
  17   1   3        5.86        4.75     13.16 o
 -18   2   3       16.77       23.55     22.02 o
 -16   2   3      770.32      835.19     41.88 o
 -14   2   3        0.69        4.68     10.16 o
 -12   2   3       88.07       73.65     12.71 o
 -10   2   3        7.58       12.80      6.71 o
  -8   2   3     3783.54     3948.31     58.10 o
  -6   2   3     8557.82     8718.86     95.92 o
  -4   2   3    14904.25    15123.27    153.02 o
  -2   2   3     7265.50     7562.83     85.85 o
   0   2   3    33806.64    31790.08    339.25 o
   2   2   3    18839.31    18045.32    178.66 o
   4   2   3    21260.52    21596.71    214.31 o
   6   2   3      538.45      625.73     20.28 o
   8   2   3      691.08      701.87     16.84 o
  10   2   3      307.62      272.87     24.16 o
  12   2   3     2673.83     2575.77     61.14 o
  14   2   3      333.89      337.70     26.76 o
  16   2   3      518.82      552.64     35.18 o
  18   2   3        8.24       -9.66     12.24 o
 -17   3   3        1.08       14.32     15.37 o
 -15   3   3       93.13      118.98     18.00 o
 -13   3   3       11.30       10.77      9.95 o
 -11   3   3      886.01      834.22     26.33 o
  -9   3   3        2.71        3.29      5.77 o
  -7   3   3      265.59      289.25     14.43 o
  -5   3   3      474.67      565.55     14.68 o
  -3   3   3     3576.93     3733.78     45.18 o
  -1   3   3      253.03      207.69      8.75 o
   1   3   3     6765.96     6839.49     73.93 o
   3   3   3      309.91      294.48     23.27 o
   5   3   3     7782.23     8201.03     91.30 o
   7   3   3     1072.01     1187.60     28.21 o
   9   3   3        0.06        9.18      6.75 o
  11   3   3     3584.34     3443.23    119.50 o
  13   3   3      255.39      223.18     21.68 o
  15   3   3      144.97      172.15     21.24 o
  17   3   3        3.13       17.30     13.69 o
 -16   4   3      722.43      811.23     45.47 o
 -14   4   3        1.61       -9.25      9.25 o
 -12   4   3     1448.75     1425.68     42.83 o
 -10   4   3       16.61       19.66      7.41 o
  -8   4   3       35.40       65.40      9.36 o
  -6   4   3     3088.36     3182.46     45.40 o
  -4   4   3     5796.65     5936.57     69.84 o
  -2   4   3     3180.83     2867.45     40.12 o
   0   4   3     2876.03     2839.39     43.54 o
   2   4   3      792.76      791.30     15.88 o
   4   4   3     1095.83     1123.48     21.76 o
   6   4   3    16440.60    16942.78    177.55 o
   8   4   3     1016.70     1040.65     40.50 o
  10   4   3       29.00       23.83      9.55 o
  12   4   3       85.96       88.51     14.55 o
  14   4   3      512.54      534.35     32.79 o
  16   4   3       45.65       46.55     16.94 o
 -17   5   3      209.71      180.61     27.84 o
 -15   5   3        5.09       28.02     16.66 o
 -13   5   3      410.36      380.15     26.62 o
 -11   5   3      508.49      475.50     22.76 o
  -9   5   3      253.96      250.49     14.66 o
  -7   5   3       36.96       33.09      7.08 o
  -5   5   3     4658.37     5431.91     67.96 o
  -3   5   3      202.88      152.79      7.64 o
  -1   5   3     8763.97     8800.76    110.30 o
   1   5   3        8.71        8.33      3.19 o
   3   5   3      325.58      362.33     12.32 o
   5   5   3      637.38      639.15     17.61 o
   7   5   3      458.96      450.83     16.70 o
   9   5   3     2639.13     2697.80     51.29 o
  11   5   3     2439.48     2244.69    105.64 o
  13   5   3     1321.16     1302.78     47.54 o
  15   5   3      161.40      165.81     21.40 o
  17   5   3       23.33       59.25     25.61 o
 -16   6   3      187.35      246.43     38.04 o
 -14   6   3        3.07        5.08     12.23 o
 -12   6   3       16.90       33.49     12.67 o
 -10   6   3      308.24      318.87     17.20 o
  -8   6   3      650.01      657.51     21.52 o
  -6   6   3      249.60      285.15     13.44 o
  -4   6   3      476.98      558.17     23.02 o
  -2   6   3        6.92        3.90      5.06 o
   0   6   3     1208.54     1262.18     26.11 o
   2   6   3     1320.09     1301.87     24.52 o
   4   6   3     2395.47     2332.75     37.27 o
   6   6   3      525.13      496.06     23.26 o
   8   6   3     2172.62     2213.16     43.18 o
  10   6   3        0.09       -3.15      9.36 o
  12   6   3      323.34      318.80     28.77 o
  14   6   3      488.36      549.53     40.50 o
  16   6   3      415.23      461.82     36.81 o
 -15   7   3      283.36      310.08     40.18 o
 -13   7   3      625.71      720.60     41.28 o
 -11   7   3      414.40      435.71     27.71 o
  -9   7   3     1194.52     1140.60     32.65 o
  -7   7   3     1091.40     1052.49     29.77 o
  -5   7   3       86.11       97.42     13.63 o
  -3   7   3     1586.67     1817.50     36.58 o
  -1   7   3      860.04      907.40     26.96 o
   1   7   3     1950.16     1997.27     36.97 o
   3   7   3      144.93      127.51      8.63 o
   5   7   3     1316.42     1337.44     29.92 o
   7   7   3      744.60      842.47     23.48 o
   9   7   3       88.15      121.25     13.90 o
  11   7   3        0.41        0.16     11.81 o
  13   7   3       33.76       47.02     20.13 o
  15   7   3      274.20      319.05     34.30 o
 -14   8   3      167.20      154.50     31.47 o
 -12   8   3       84.37       87.40     19.08 o
 -10   8   3      679.26      750.58     29.29 o
  -8   8   3      207.83      225.01     17.70 o
  -6   8   3      941.44     1033.04     41.67 o
  -4   8   3      422.06      494.78     20.71 o
  -2   8   3     4794.38     4481.84    106.92 o
   0   8   3       72.22       66.76     11.88 o
   2   8   3        8.60        5.78      7.92 o
   4   8   3     1368.99     1316.27     39.48 o
   6   8   3        0.56        4.60      7.82 o
   8   8   3      123.82      128.27     14.26 o
  10   8   3      107.78      151.45     22.25 o
  12   8   3      532.45      594.36     39.21 o
  14   8   3        7.15       13.11     27.32 o
 -13   9   3       42.02       44.06     22.61 o
 -11   9   3      215.52      233.95     23.34 o
  -9   9   3     1435.33     1286.83     43.83 o
  -7   9   3       24.01       32.19     13.08 o
  -5   9   3      167.34      153.42     18.40 o
  -3   9   3      109.08      125.47     16.81 o
  -1   9   3     1924.36     1660.22     46.52 o
   1   9   3       30.94       48.70     11.28 o
   3   9   3      122.42      106.61     15.18 o
   5   9   3       65.35       73.05     14.67 o
   7   9   3      208.97      185.01     20.26 o
   9   9   3        3.67        2.17     13.28 o
  11   9   3       70.39       63.56     34.11 o
  13   9   3      343.71      497.08    103.04 o
 -12  10   3      106.80      137.39     50.06 o
 -10  10   3      295.54      274.85     30.22 o
  -8  10   3      191.22      138.36     22.42 o
  -6  10   3      961.01      931.33     39.96 o
  -4  10   3     2044.11     1913.25     54.03 o
  -2  10   3        2.33        6.04     11.85 o
   0  10   3      417.81      411.03     28.66 o
   2  10   3     2610.35     2481.70     62.11 o
   4  10   3       57.27       41.86     13.89 o
   6  10   3      679.80      606.39     34.75 o
   8  10   3      388.95      436.28     30.67 o
  10  10   3      424.18      415.03     57.01 o
  12  10   3      137.19      152.25     31.70 o
 -11  11   3       36.06       26.86     17.38 o
  -9  11   3       79.50       97.29     19.73 o
  -7  11   3       52.48       37.44     15.23 o
  -5  11   3      584.38      584.61     40.97 o
  -3  11   3       38.74       88.86     17.89 o
  -1  11   3      522.09      490.60     33.06 o
   1  11   3        2.59       22.13     13.05 o
   3  11   3        9.33        4.11     13.23 o
   5  11   3      399.96      404.22     31.25 o
   7  11   3     1937.95     1870.24     57.28 o
   9  11   3      181.13      231.57     28.90 o
  11  11   3        0.29      -11.99     28.35 o
 -10  12   3      285.11      292.64     36.52 o
  -8  12   3       15.21       19.32     14.41 o
  -6  12   3      197.86      190.30     24.06 o
  -4  12   3     2248.18     1825.82     58.12 o
  -2  12   3      333.02      341.32     29.22 o
   0  12   3       31.06       33.53     13.68 o
   2  12   3       19.80       23.19     15.29 o
   4  12   3      829.90      819.64     41.40 o
   6  12   3        3.92       20.99     13.13 o
   8  12   3      471.69      473.17     35.53 o
  10  12   3       92.75       78.36     24.84 o
  -9  13   3       31.87       79.22     18.70 o
  -7  13   3       72.61       73.55     18.16 o
  -5  13   3      147.66      173.31     24.09 o
  -3  13   3        8.78       13.55     23.94 o
  -1  13   3      156.23      175.82     23.54 o
   1  13   3       19.46       35.17     14.55 o
   3  13   3       16.63       19.44     13.86 o
   5  13   3       60.04       74.48     18.27 o
   7  13   3       46.33       73.91     20.67 o
   9  13   3        0.47       37.39     17.11 o
  -6  14   3       63.39       88.88     23.97 o
  -4  14   3       51.89       40.06     20.35 o
  -2  14   3      264.28      262.27     29.26 o
   0  14   3       95.16       98.37     20.01 o
   2  14   3      356.58      383.11     34.10 o
   4  14   3      153.89      133.23     22.40 o
   6  14   3        2.67       -2.46     14.63 o
  -3  15   3        1.45       39.13     16.67 o
  -1  15   3      119.59      120.81     23.08 o
   1  15   3        1.66       20.22     19.55 o
   3  15   3       10.70       19.21     21.27 o
 -18   0   4      514.48      672.26     85.59 o
 -16   0   4      183.38      152.43     28.30 o
 -14   0   4     1755.74     1633.33     67.99 o
 -12   0   4      206.74      208.43     26.32 o
 -10   0   4    12313.09    12569.37    200.42 o
  -8   0   4        0.17        1.79     13.75 o
  -6   0   4    10274.48    10643.67    160.55 o
  -4   0   4   181073.00   153666.64   2071.25 o
  -2   0   4    31440.98    29730.73    407.13 o
   0   0   4    14071.32    13297.35    184.68 o
   2   0   4   107535.61    86114.68   2613.60 o
   4   0   4   169164.44   142184.28   2982.87 o
   6   0   4      639.49      715.58     31.43 o
   8   0   4     1248.82     1195.62     51.09 o
  10   0   4     1581.16     1494.02     57.34 o
  12   0   4     4851.62     4669.18    126.59 o
  14   0   4     1056.21     1173.48    123.18 o
  16   0   4        2.74        3.55     15.22 o
  18   0   4       85.41       67.26     24.07 o
 -17   1   4        0.17       -2.85     20.09 o
 -15   1   4     1406.49     1395.60     46.26 o
 -13   1   4      186.63      184.45     18.80 o
 -11   1   4       35.85       48.13      8.19 o
  -9   1   4     8734.16     8980.02    103.54 o
  -7   1   4       23.54       13.70      4.76 o
  -5   1   4     4464.45     4675.87     55.14 o
  -3   1   4    49740.62    46779.64    543.97 o
  -1   1   4    82078.45    72810.84    698.96 o
   1   1   4     4462.31     4559.48     52.85 o
   3   1   4      749.47      856.91     14.28 o
   5   1   4    49980.60    48899.58    524.14 o
   7   1   4     2893.80     3175.66     47.43 o
   9   1   4     1197.92     1322.58     36.71 o
  11   1   4      281.18      218.71     18.43 o
  13   1   4      205.38      227.36     21.43 o
  15   1   4      538.09      540.10     36.99 o
  17   1   4      188.11      190.24     23.03 o
 -18   2   4       85.32      105.65     30.59 o
 -16   2   4       87.75       63.98     18.09 o
 -14   2   4      839.37      805.96     33.50 o
 -12   2   4       89.08      137.04     18.99 o
 -10   2   4      887.70      881.35     22.88 o
  -8   2   4     1906.70     2029.29     39.07 o
  -6   2   4       11.71       35.24      5.67 o
  -4   2   4      366.66      345.45     10.21 o
  -2   2   4    15281.77    15226.94    151.88 o
   0   2   4    31483.15    29842.38    288.78 o
   2   2   4     6995.98     7253.71     77.03 o
   4   2   4      153.12      174.80      7.80 o
   6   2   4      260.03      308.83     10.50 o
   8   2   4      132.80      170.97      8.78 o
  10   2   4     5520.68     5321.53     93.56 o
  12   2   4       58.27       54.17     12.61 o
  14   2   4      161.13      124.87     17.85 o
  16   2   4        1.44      -10.29     10.29 o
  18   2   4       99.42       93.49     18.56 o
 -17   3   4        0.91      -10.70     22.30 o
 -15   3   4       63.39       78.80     17.82 o
 -13   3   4      247.47      272.24     22.07 o
 -11   3   4      113.90      126.18     11.78 o
  -9   3   4       12.97       10.71      5.86 o
  -7   3   4      312.22      334.91     15.34 o
  -5   3   4     5592.67     5631.98     66.40 o
  -3   3   4    11562.11    11184.28    126.96 o
  -1   3   4     3255.03     3122.40     41.15 o
   1   3   4     1387.85     1392.30     21.08 o
   3   3   4       30.76       26.89      4.54 o
   5   3   4     2025.22     1941.83     30.22 o
   7   3   4     2280.31     2297.02     35.28 o
   9   3   4      183.93      187.38     16.51 o
  11   3   4      147.97      145.44     16.60 o
  13   3   4      145.95      140.76     17.83 o
  15   3   4       88.35       68.61     15.62 o
  17   3   4       14.56       11.53     13.56 o
 -16   4   4       16.35       45.87     17.25 o
 -14   4   4      535.68      480.28     34.90 o
 -12   4   4       20.05       26.32     10.62 o
 -10   4   4       37.25       44.75      8.56 o
  -8   4   4       13.97       16.81      6.57 o
  -6   4   4     8892.05     9137.82    102.97 o
  -4   4   4     2692.80     2641.00     40.15 o
  -2   4   4      859.77      936.26     27.77 o
   0   4   4     7979.28     8631.35    101.96 o
   2   4   4     2498.66     2767.69     37.60 o
   4   4   4     4700.28     4652.35     58.23 o
   6   4   4     6117.49     6345.48     76.79 o
   8   4   4     1883.67     2016.49     47.11 o
  10   4   4       18.29       45.58     10.71 o
  12   4   4      294.78      328.80     26.65 o
  14   4   4       78.13       88.57     16.58 o
  16   4   4      224.73      224.40     24.25 o
 -17   5   4       31.88       37.90     17.54 o
 -15   5   4     1250.00     1301.63     54.59 o
 -13   5   4      140.09      124.64     16.60 o
 -11   5   4      566.79      557.55     21.08 o
  -9   5   4     3008.65     2882.13     47.23 o
  -7   5   4     3402.28     3751.66     53.77 o
  -5   5   4      632.25      600.55     16.31 o
  -3   5   4     2777.05     3282.22     44.18 o
  -1   5   4    25453.67    25972.54    287.13 o
   1   5   4     1209.90     1188.72     20.98 o
   3   5   4     1105.03     1184.87     22.93 o
   5   5   4        3.53       16.91      5.83 o
   7   5   4      433.54      509.94     17.56 o
   9   5   4     1241.65     1304.80     33.78 o
  11   5   4      667.10      689.53     31.64 o
  13   5   4      344.63      342.59     27.81 o
  15   5   4        0.72        1.76     12.21 o
  17   5   4       93.87      110.03     20.03 o
 -16   6   4       14.29       50.95     22.66 o
 -14   6   4      213.38      159.30     28.44 o
 -12   6   4      113.20      122.81     17.16 o
 -10   6   4      128.04      147.89     13.32 o
  -8   6   4     1646.35     1608.73     40.80 o
  -6   6   4        4.81       19.98      6.84 o
  -4   6   4      183.38      116.53      7.76 o
  -2   6   4      569.99      575.15     18.35 o
   0   6   4      547.43      517.66     16.45 o
   2   6   4     1543.52     1804.66     29.91 o
   4   6   4      319.67      305.69     13.15 o
   6   6   4     1149.17     1170.79     33.90 o
   8   6   4      294.37      299.84     16.18 o
  10   6   4     1035.19     1012.66     35.54 o
  12   6   4      941.81      885.25     41.96 o
  14   6   4      923.24      960.03     41.91 o
  16   6   4       53.92      105.12     19.19 o
 -15   7   4      263.53      370.39     49.98 o
 -13   7   4      277.03      293.98     37.14 o
 -11   7   4       34.65       35.13     11.18 o
  -9   7   4        0.10        7.01      8.49 o
  -7   7   4      250.85      242.85     16.84 o
  -5   7   4       14.72       10.38      6.87 o
  -3   7   4       78.34      113.87     10.48 o
  -1   7   4      911.75     1060.77     25.71 o
   1   7   4       76.05       59.25      8.16 o
   3   7   4     2382.65     2429.91     38.76 o
   5   7   4     6172.20     6325.53     81.48 o
   7   7   4      100.50      112.49     11.00 o
   9   7   4     1510.33     1478.52     69.19 o
  11   7   4       95.86       72.99     18.96 o
  13   7   4       62.75       66.72     21.94 o
  15   7   4       24.79       34.25     17.54 o
 -14   8   4      172.65      235.63     36.11 o
 -12   8   4       29.58       39.52     18.63 o
 -10   8   4     2360.38     2239.85     58.53 o
  -8   8   4        4.49       20.68      9.04 o
  -6   8   4        7.95        2.53      7.11 o
  -4   8   4        0.18       -2.47      7.73 o
  -2   8   4     1062.29     1056.91     27.66 o
   0   8   4       67.42       66.80     12.10 o
   2   8   4     2383.96     2460.50     55.58 o
   4   8   4      193.84      238.33     20.17 o
   6   8   4      364.38      379.41     25.53 o
   8   8   4     1060.70      978.33     31.01 o
  10   8   4       32.66       25.85     14.24 o
  12   8   4      130.15      128.45     30.66 o
  14   8   4      191.70      219.53     28.98 o
 -13   9   4      219.76      234.88     34.90 o
 -11   9   4      740.53      758.48     35.17 o
  -9   9   4        0.08        1.89     11.91 o
  -7   9   4      117.31       94.69     16.28 o
  -5   9   4     1007.68      934.34     35.31 o
  -3   9   4     1435.61     1457.73     43.87 o
  -1   9   4      388.02      394.69     26.65 o
   1   9   4     1932.32     1857.66     49.75 o
   3   9   4     1298.79     1191.95     39.66 o
   5   9   4       71.63       68.14     14.16 o
   7   9   4      246.79      241.07     25.35 o
   9   9   4      208.20      233.93     29.28 o
  11   9   4       32.01       32.97     23.85 o
  13   9   4      331.38      351.40     46.34 o
 -12  10   4        9.76       35.85     34.11 o
 -10  10   4       24.67       20.62     19.35 o
  -8  10   4      389.43      345.67     46.39 o
  -6  10   4     1880.87     1702.91     88.85 o
  -4  10   4      730.28      704.35     40.32 o
  -2  10   4      155.57      114.20     25.67 o
   0  10   4     1238.81     1089.16     41.67 o
   2  10   4      280.36      291.21     24.58 o
   4  10   4      511.84      432.53     50.64 o
   6  10   4      572.06      489.67     31.92 o
   8  10   4      669.03      669.67     36.80 o
  10  10   4        9.65       14.69     14.97 o
  12  10   4        4.99       15.30     20.21 o
 -11  11   4      122.64       71.03     27.63 o
  -9  11   4      103.59      125.74     20.86 o
  -7  11   4      767.30      778.35     39.12 o
  -5  11   4        0.00       -4.29     11.89 o
  -3  11   4     1053.36      963.80     41.36 o
  -1  11   4       91.31       79.23     17.92 o
   1  11   4      630.15      647.16     36.89 o
   3  11   4       19.73       16.28     12.63 o
   5  11   4     1605.41     1397.97     48.50 o
   7  11   4      640.32      751.64     40.20 o
   9  11   4      376.43      452.04     38.44 o
  11  11   4        6.26       -3.87     18.26 o
 -10  12   4        0.75       10.28     20.31 o
  -8  12   4       13.37       21.98     15.28 o
  -6  12   4       71.72       83.58     18.41 o
  -4  12   4      335.93      306.45     30.45 o
  -2  12   4      792.04      746.94     41.18 o
   0  12   4      345.21      399.49     31.14 o
   2  12   4        0.82        7.86     12.43 o
   4  12   4       16.70        3.81     11.11 o
   6  12   4       58.71       86.11     18.47 o
   8  12   4      267.39      290.63     28.54 o
  10  12   4        1.09       20.19     22.58 o
  -9  13   4       24.22       17.01     21.07 o
  -7  13   4       55.40       53.86     17.51 o
  -5  13   4        2.22       25.17     15.07 o
  -3  13   4       71.74       95.73     18.98 o
  -1  13   4      417.91      472.11     36.69 o
   1  13   4      623.73      670.66     41.69 o
   3  13   4       46.03       84.28     17.60 o
   5  13   4      195.36      171.72     22.50 o
   7  13   4      834.22      949.91     49.38 o
   9  13   4       12.62       28.99     19.37 o
  -6  14   4       18.33       40.92     23.89 o
  -4  14   4       83.49      128.14     26.88 o
  -2  14   4        5.34       18.14     14.85 o
   0  14   4      189.52      243.14     27.89 o
   2  14   4       19.75       52.60     17.52 o
   4  14   4       16.95       19.05     15.36 o
   6  14   4       17.64       47.97     17.89 o
  -1  15   4        0.11       12.21     16.66 o
   1  15   4      173.16      196.66     27.19 o
 -17   1   5       75.35       96.60     52.90 o
 -15   1   5       71.85       52.10     17.21 o
 -13   1   5      148.15      164.47     17.85 o
 -11   1   5      402.71      391.24     17.45 o
  -9   1   5      709.69      810.62     24.95 o
  -7   1   5      942.20      943.86     20.43 o
  -5   1   5     4646.71     4744.40     56.07 o
  -3   1   5    21364.79    20914.39    206.18 o
  -1   1   5     6389.42     6598.93     74.19 o
   1   1   5     2335.57     2086.13     28.33 o
   3   1   5    51838.44    49516.23    475.89 o
   5   1   5     2136.38     1946.93     32.10 o
   7   1   5     5330.60     5693.69     90.29 o
   9   1   5     4027.31     3552.71     68.20 o
  11   1   5        0.24       -8.25      8.25 o
  13   1   5      555.13      540.69     30.88 o
  15   1   5      339.81      304.19     26.61 o
  17   1   5        0.43        1.86     12.40 o
 -18   2   5      443.98      457.61     51.88 o
 -16   2   5     1295.71     1226.78     65.98 o
 -14   2   5       15.71       10.85     10.67 o
 -12   2   5     2140.63     2227.94     53.54 o
 -10   2   5      140.08      170.13     13.00 o
  -8   2   5     3624.26     3770.33     52.09 o
  -6   2   5      577.82      600.72     15.57 o
  -4   2   5      233.65      229.73      8.88 o
  -2   2   5    36381.96    36252.79    350.36 o
   0   2   5    55925.77    53072.37    508.08 o
   2   2   5    14201.72    14153.22    157.90 o
   4   2   5      390.45      406.29     11.16 o
   6   2   5     8469.26     8538.42     93.68 o
   8   2   5     5025.39     5265.82     74.14 o
  10   2   5      213.38      249.90     19.24 o
  12   2   5     2254.15     2263.48     57.20 o
  14   2   5      571.05      534.71     32.48 o
  16   2   5       14.32        9.00     12.00 o
  18   2   5      236.80      279.74     28.79 o
 -17   3   5       26.35       59.78     25.66 o
 -15   3   5      181.99      230.43     26.83 o
 -13   3   5      226.97      246.48     21.17 o
 -11   3   5      460.00      459.74     19.14 o
  -9   3   5     3236.97     3420.99     50.64 o
  -7   3   5     5190.76     5504.17     68.27 o
  -5   3   5     5936.62     5789.41     68.02 o
  -3   3   5       26.07       47.77      6.42 o
  -1   3   5    27762.73    28440.34    278.34 o
   1   3   5     3926.99     3967.94     47.35 o
   3   3   5    27224.01    27514.26    298.91 o
   5   3   5     2117.70     2094.94     31.94 o
   7   3   5     1056.81     1183.26     34.73 o
   9   3   5     8524.57     8555.26    158.91 o
  11   3   5      226.84      214.12     19.29 o
  13   3   5      916.90      853.50     35.43 o
  15   3   5        8.10       14.65     11.43 o
  17   3   5        7.41        0.16     12.66 o
 -16   4   5     2006.54     1970.47    103.54 o
 -14   4   5        6.87       -7.85     11.96 o
 -12   4   5      400.45      424.15     23.57 o
 -10   4   5     1381.98     1319.28     29.68 o
  -8   4   5     4315.71     4276.96     58.89 o
  -6   4   5     5521.32     5966.06     72.71 o
  -4   4   5     2158.30     2174.29     32.63 o
  -2   4   5    17941.67    18653.00    207.59 o
   0   4   5      684.42      526.28     12.42 o
   2   4   5     2825.36     2901.94     39.30 o
   4   4   5     8137.52     8476.79     95.36 o
   6   4   5     4666.91     4935.71     63.20 o
   8   4   5      263.18      267.38     13.39 o
  10   4   5     1554.19     1502.13     42.87 o
  12   4   5     4433.65     4438.24     99.13 o
  14   4   5     1338.09     1282.34     45.61 o
  16   4   5        5.94        7.08     13.29 o
 -17   5   5        3.43       -9.16     19.24 o
 -15   5   5      154.59      204.15     29.92 o
 -13   5   5      389.08      412.04     32.18 o
 -11   5   5      600.79      588.64     21.75 o
  -9   5   5     1856.61     1852.38     45.59 o
  -7   5   5      140.61      141.37     11.50 o
  -5   5   5     1143.42     1385.38     35.95 o
  -3   5   5     6185.30     6406.73     81.53 o
  -1   5   5       87.19      109.54      6.81 o
   1   5   5     2333.82     2389.51     34.76 o
   3   5   5    10187.87    11144.13    122.09 o
   5   5   5     3421.19     3571.88     50.67 o
   7   5   5      754.44      804.64     23.13 o
   9   5   5     4659.25     4607.19     84.62 o
  11   5   5      704.51      763.52     68.03 o
  13   5   5      429.38      408.93     32.23 o
  15   5   5      177.45      198.31     28.31 o
  17   5   5        0.01        4.63     14.54 o
 -16   6   5       19.49       24.36     21.61 o
 -14   6   5      350.70      327.91     46.74 o
 -12   6   5     4540.47     4285.52    111.75 o
 -10   6   5      110.05      128.88     12.47 o
  -8   6   5      894.69      863.68     32.99 o
  -6   6   5      825.77      863.09     23.98 o
  -4   6   5      138.59      218.50     10.45 o
  -2   6   5      307.91      279.46      9.67 o
   0   6   5      437.79      612.99     17.57 o
   2   6   5     9557.62    10074.07    113.10 o
   4   6   5        2.19       10.11      5.59 o
   6   6   5     5008.09     5089.21     68.71 o
   8   6   5      218.67      235.67     14.47 o
  10   6   5     2534.73     2514.97     59.54 o
  12   6   5      216.64      259.10     23.38 o
  14   6   5       88.32      127.62     19.38 o
  16   6   5      121.91      145.69     21.93 o
 -15   7   5      162.48      143.50     28.85 o
 -13   7   5      272.03      288.11     36.57 o
 -11   7   5      635.80      711.03     39.01 o
  -9   7   5      192.33      233.72     17.67 o
  -7   7   5      530.19      554.77     27.13 o
  -5   7   5       56.52       97.87     10.81 o
  -3   7   5      665.66      692.23     21.80 o
  -1   7   5     1829.40     1883.13     40.97 o
   1   7   5     1373.75     1525.59     32.45 o
   3   7   5     1369.57     1328.05     34.52 o
   5   7   5      504.34      574.62     20.69 o
   7   7   5       63.63       39.31      8.63 o
   9   7   5      870.85      897.17     29.30 o
  11   7   5      141.15      145.85     22.99 o
  13   7   5       66.37       94.72     20.49 o
  15   7   5      292.01      310.20     36.56 o
 -14   8   5        0.15        7.10     20.01 o
 -12   8   5      640.60      602.84     38.53 o
 -10   8   5      306.04      322.39     21.93 o
  -8   8   5      634.35      564.14     28.79 o
  -6   8   5      314.38      329.83     18.89 o
  -4   8   5      693.88      741.91     24.59 o
  -2   8   5     4461.51     4122.26     77.74 o
   0   8   5     1824.04     1874.77     47.48 o
   2   8   5       37.91       24.67      9.17 o
   4   8   5       52.50       57.81     11.84 o
   6   8   5        9.19        6.77      9.49 o
   8   8   5       39.95       38.91     12.56 o
  10   8   5      163.49      195.82     35.73 o
  12   8   5       32.85       63.58     19.06 o
  14   8   5        0.67       32.70     17.49 o
 -13   9   5      111.15       89.59     27.09 o
 -11   9   5       71.43       93.76     21.93 o
  -9   9   5      108.73      138.00     18.82 o
  -7   9   5       15.64        1.50     14.09 o
  -5   9   5      596.05      652.89     31.75 o
  -3   9   5        1.26        9.42      9.76 o
  -1   9   5     1944.12     1815.28     51.47 o
   1   9   5     2095.14     1845.51     49.75 o
   3   9   5      292.19      270.00     22.61 o
   5   9   5       29.21       27.88     11.15 o
   7   9   5      555.20      597.71     33.38 o
   9   9   5      233.59      217.16     26.40 o
  11   9   5       33.36        9.41     16.62 o
  13   9   5       33.66       16.33     26.37 o
 -12  10   5        2.65        0.47     35.37 o
 -10  10   5      156.64      154.70     37.95 o
  -8  10   5     1031.26     1054.73     41.40 o
  -6  10   5      877.72      851.23     49.21 o
  -4  10   5       82.06       55.78     19.37 o
  -2  10   5      600.00      653.05     34.76 o
   0  10   5     4888.38     4646.20     91.42 o
   2  10   5      125.87      135.76     18.32 o
   4  10   5      702.79      705.53     35.14 o
   6  10   5      162.97      191.03     21.77 o
   8  10   5      299.53      258.08     45.20 o
  10  10   5       14.29        3.45     16.29 o
  12  10   5      167.83      197.43     38.85 o
 -11  11   5       57.20       59.69     26.35 o
  -9  11   5       15.96       32.73     22.14 o
  -7  11   5      851.86      783.33     39.34 o
  -5  11   5      265.21      205.73     24.56 o
  -3  11   5        3.29       17.90     14.10 o
  -1  11   5     3083.08     2831.13     70.79 o
   1  11   5      267.80      267.01     25.93 o
   3  11   5       72.13       70.11     15.66 o
   5  11   5      688.56      664.61     38.02 o
   7  11   5        6.43       22.15     13.92 o
   9  11   5      415.56      437.17     42.68 o
  11  11   5        4.40       -1.37     33.95 o
 -10  12   5       42.56       39.03     31.72 o
  -8  12   5       99.18      101.91     21.40 o
  -6  12   5      212.93      188.57     23.59 o
  -4  12   5      408.41      398.88     32.28 o
  -2  12   5      128.33      117.46     20.72 o
   0  12   5       22.84       47.57     14.34 o
   2  12   5      426.52      445.72     33.25 o
   4  12   5      341.01      321.75     37.04 o
   6  12   5       69.66       89.43     18.31 o
   8  12   5        4.04       39.65     20.22 o
  10  12   5       26.61       78.81     24.74 o
  -9  13   5      137.87      188.75     31.24 o
  -7  13   5      155.60      133.64     22.09 o
  -5  13   5       93.91       84.43     19.45 o
  -3  13   5       78.29      144.93     22.32 o
  -1  13   5      221.95      220.84     26.28 o
   1  13   5       12.95       14.09     12.59 o
   3  13   5      227.27      233.77     26.40 o
   5  13   5      144.40      115.35     32.10 o
   7  13   5       73.98      102.52     19.92 o
   9  13   5       31.99       35.64     18.54 o
  -6  14   5        0.02       18.32     17.12 o
  -4  14   5       20.46       46.09     21.17 o
  -2  14   5       33.74       22.20     16.73 o
   0  14   5       83.17       91.93     19.90 o
   2  14   5      144.69      184.71     24.07 o
   4  14   5        2.45        7.14     15.03 o
   6  14   5        5.42        1.07     16.53 o
  -1  15   5       34.90       53.77     19.35 o
   1  15   5       65.67       98.27     26.08 o
 -18   0   6        0.39      -23.69     25.27 o
 -16   0   6      625.76      534.40     71.38 o
 -14   0   6      913.87      831.94     56.69 o
 -12   0   6     5469.55     4986.08     99.96 o
 -10   0   6       20.77       25.33     10.54 o
  -8   0   6      447.48      402.02     34.87 o
  -6   0   6    32706.50    33808.32    470.54 o
  -4   0   6    74826.20    73843.30    999.25 o
  -2   0   6     2789.61     2635.33     43.78 o
   0   0   6     1039.26      856.03     18.87 o
   2   0   6    72217.45    66809.05   1110.18 o
   4   0   6    14729.71    15563.05    221.36 o
   6   0   6      193.20      182.59     19.11 o
   8   0   6     1016.34     1064.93     85.59 o
  10   0   6      960.46      858.88     64.98 o
  12   0   6      173.20      235.06     29.70 o
  14   0   6     2507.79     2374.75    142.44 o
  16   0   6      834.06      818.85     56.67 o
  18   0   6       84.73       93.45     28.82 o
 -17   1   6       63.55       90.38     27.00 o
 -15   1   6     1685.68     1731.92     77.75 o
 -13   1   6        9.65       10.58      9.93 o
 -11   1   6      964.18      954.79     24.97 o
  -9   1   6     4968.75     4958.08     71.35 o
  -7   1   6     9872.60     9969.48    109.92 o
  -5   1   6     4780.09     4886.56     64.55 o
  -3   1   6    20587.03    20569.00    203.22 o
  -1   1   6    17102.43    16643.78    181.46 o
   1   1   6     1535.57     1546.51     21.25 o
   3   1   6    77950.50    71226.53    734.17 o
   5   1   6      760.33      886.15     19.34 o
   7   1   6        9.62        6.11      6.36 o
   9   1   6      935.07      942.73     38.56 o
  11   1   6       10.31        3.77      7.01 o
  13   1   6      872.87      801.72     33.77 o
  15   1   6      266.66      234.55     24.47 o
  17   1   6        2.30        2.38     13.36 o
 -18   2   6      102.52      112.41     31.04 o
 -16   2   6       59.25       75.99     26.02 o
 -14   2   6      332.60      284.23     27.78 o
 -12   2   6     1444.83     1330.15     34.63 o
 -10   2   6        0.61        6.42      5.98 o
  -8   2   6        9.35       37.35     10.37 o
  -6   2   6      235.60      224.74     10.50 o
  -4   2   6     5493.63     6192.00     69.60 o
  -2   2   6   121916.91   106483.26   1013.20 o
   0   2   6     5936.05     5533.87     60.88 o
   2   2   6     2448.74     2275.03     31.22 o
   4   2   6        3.22       13.76      4.00 o
   6   2   6     4813.89     4751.53     64.38 o
   8   2   6      914.13      867.94     32.46 o
  10   2   6     2104.59     2165.03     79.26 o
  12   2   6      276.12      314.29     23.93 o
  14   2   6      595.19      650.66     34.32 o
  16   2   6        0.78       -6.04     10.80 o
  18   2   6       41.75       58.25     17.39 o
 -17   3   6        1.51      -10.77     18.70 o
 -15   3   6      186.37      215.27     25.60 o
 -13   3   6      152.72      187.35     22.26 o
 -11   3   6      715.78      683.07     21.82 o
  -9   3   6     2250.06     2363.66     39.83 o
  -7   3   6     5003.05     5109.01     64.52 o
  -5   3   6     1139.68     1238.29     24.84 o
  -3   3   6      203.80      226.51     10.22 o
  -1   3   6     5438.11     5296.54     59.99 o
   1   3   6     6580.64     7031.21     77.12 o
   3   3   6     2695.59     2701.33     37.00 o
   5   3   6     1671.95     1679.13     27.93 o
   7   3   6     3343.46     3060.13     43.18 o
   9   3   6     1638.99     1658.59     91.33 o
  11   3   6      137.56      148.29     16.51 o
  13   3   6      330.94      343.06     26.34 o
  15   3   6      105.81       77.98     15.02 o
  17   3   6       23.98       39.50     15.30 o
 -16   4   6      215.03      253.71     37.23 o
 -14   4   6     1045.55     1052.34     46.34 o
 -12   4   6      225.85      228.52     20.09 o
 -10   4   6      829.53      831.77     23.40 o
  -8   4   6     1462.49     1388.19     28.33 o
  -6   4   6      564.99      569.19     16.40 o
  -4   4   6     1172.78     1213.77     23.40 o
  -2   4   6     5875.32     5639.55     72.40 o
   0   4   6      702.58      845.18     16.69 o
   2   4   6     1832.52     1791.72     28.33 o
   4   4   6     8413.01     8740.29     98.24 o
   6   4   6      298.96      263.04     13.99 o
   8   4   6     1699.60     1633.78     35.53 o
  10   4   6      139.42      178.43     17.60 o
  12   4   6      588.57      672.72     32.54 o
  14   4   6        1.92       -7.49     10.17 o
  16   4   6        1.83       29.69     13.91 o
 -17   5   6       37.21       67.02     24.71 o
 -15   5   6       13.51       19.39     15.61 o
 -13   5   6       67.56       62.79     16.44 o
 -11   5   6       92.24       78.33     11.64 o
  -9   5   6     1043.51     1116.59     26.93 o
  -7   5   6       69.23       88.05      9.08 o
  -5   5   6      350.86      337.99     13.56 o
  -3   5   6     4558.02     5043.23     62.59 o
  -1   5   6     2674.66     2678.91     37.80 o
   1   5   6      741.97      753.68     16.88 o
   3   5   6     1140.22     1210.82     24.01 o
   5   5   6     2421.65     2425.27     39.01 o
   7   5   6      608.64      606.20     18.78 o
   9   5   6      501.69      547.21     26.43 o
  11   5   6      276.65      272.73     22.68 o
  13   5   6       89.09       81.62     31.27 o
  15   5   6      133.94      100.30     27.44 o
  17   5   6        2.84        3.46     14.47 o
 -16   6   6      307.77      398.11     46.93 o
 -14   6   6      619.48      702.59     67.27 o
 -12   6   6       43.47       27.10     12.13 o
 -10   6   6        4.89        0.23      7.38 o
  -8   6   6      489.74      485.68     18.34 o
  -6   6   6     1442.42     1398.17     40.59 o
  -4   6   6      721.58      698.45     17.58 o
  -2   6   6      210.34      204.76      9.10 o
   0   6   6     1578.29     1533.57     29.33 o
   2   6   6     3349.02     3742.11     60.09 o
   4   6   6       46.75       36.14      6.92 o
   6   6   6       24.35       20.31      6.94 o
   8   6   6      103.69      132.24     11.98 o
  10   6   6      153.49      176.52     18.36 o
  12   6   6        8.07       13.38     13.81 o
  14   6   6      479.78      518.00     34.81 o
  16   6   6        0.64       11.79     14.86 o
 -15   7   6        3.12       19.40     37.58 o
 -13   7   6      101.05      175.84     30.48 o
 -11   7   6      324.63      311.80     24.61 o
  -9   7   6      376.61      366.85     21.36 o
  -7   7   6     1265.70     1270.78     56.88 o
  -5   7   6      633.81      558.92     21.69 o
  -3   7   6      890.61      868.55     24.67 o
  -1   7   6     4981.75     5161.57     83.92 o
   1   7   6      815.69      872.95     23.75 o
   3   7   6        8.82       10.57      5.24 o
   5   7   6     1146.22     1204.51     27.41 o
   7   7   6       52.35       61.02      9.47 o
   9   7   6      324.93      331.76     23.74 o
  11   7   6     1856.39     1796.65     51.57 o
  13   7   6       12.31       10.32     14.00 o
  15   7   6       30.16       47.50     19.62 o
 -14   8   6        0.36       19.24     20.35 o
 -12   8   6      210.57      187.74     24.91 o
 -10   8   6       17.65       23.05     15.70 o
  -8   8   6     1247.40     1135.88     33.36 o
  -6   8   6      313.85      331.92     20.42 o
  -4   8   6       80.40       77.70     10.53 o
  -2   8   6      786.49      720.96     52.67 o
   0   8   6       73.77      123.56     15.33 o
   2   8   6        1.56        9.95      9.05 o
   4   8   6      111.97       80.38     13.38 o
   6   8   6        4.14       29.68     17.53 o
   8   8   6      416.75      429.16     23.45 o
  10   8   6      273.14      323.53     33.85 o
  12   8   6       10.46       25.96     15.34 o
  14   8   6       29.84       33.65     17.62 o
 -13   9   6       92.69      167.08     50.85 o
 -11   9   6        0.07      -11.06     11.06 o
  -9   9   6      123.37      142.06     15.98 o
  -7   9   6        0.00       -7.11      8.33 o
  -5   9   6      253.54      287.29     23.85 o
  -3   9   6     1528.02     1454.96     44.16 o
  -1   9   6     2031.16     2071.22     53.53 o
   1   9   6     2263.89     2052.51     53.29 o
   3   9   6       47.22       67.42     13.53 o
   5   9   6      146.23      161.31     19.02 o
   7   9   6      268.54      265.67     23.93 o
   9   9   6     2493.99     2705.20    103.51 o
  11   9   6      799.43      871.91     61.13 o
  13   9   6       89.50      116.62     31.55 o
 -12  10   6       10.94       -5.25     21.54 o
 -10  10   6       10.24       32.76     18.24 o
  -8  10   6      279.85      281.64     25.64 o
  -6  10   6      148.78      135.83     28.38 o
  -4  10   6      163.29      158.60     20.41 o
  -2  10   6      199.92      229.52     27.22 o
   0  10   6       26.53       27.40     12.80 o
   2  10   6      716.54      723.35     47.59 o
   4  10   6       73.09       84.77     16.04 o
   6  10   6       98.51       70.59     15.51 o
   8  10   6       59.78       42.12     16.93 o
  10  10   6      154.62      167.74     30.47 o
  12  10   6      305.58      302.06     41.45 o
 -11  11   6      246.91      234.71     32.75 o
  -9  11   6      224.33      150.42     27.27 o
  -7  11   6      102.44      149.71     22.25 o
  -5  11   6     1537.23     1538.47     51.37 o
  -3  11   6     2500.14     2285.97     63.09 o
  -1  11   6      171.79      175.89     22.10 o
   1  11   6     4258.21     3998.91    100.89 o
   3  11   6     2204.97     2153.29     61.03 o
   5  11   6      349.43      374.89     34.44 o
   7  11   6        3.44        9.80     14.41 o
   9  11   6      613.09      743.80     48.41 o
  11  11   6       61.04      135.81     29.53 o
 -10  12   6       41.60       72.94     23.99 o
  -8  12   6        2.60        4.15     19.15 o
  -6  12   6      110.74      121.62     21.07 o
  -4  12   6      320.61      397.47     32.50 o
  -2  12   6      655.81      603.35     38.75 o
   0  12   6       33.11       94.94     19.29 o
   2  12   6       26.71       27.72     13.74 o
   4  12   6       43.10       78.12     17.80 o
   6  12   6      160.73      168.03     31.87 o
   8  12   6       24.48       20.38     15.90 o
  10  12   6       94.47      129.14     29.88 o
  -9  13   6       40.36       89.95     26.47 o
  -7  13   6       42.45       57.32     23.48 o
  -5  13   6       98.00      124.87     22.84 o
  -3  13   6      111.51      159.29     30.95 o
  -1  13   6       10.57        7.19     15.13 o
   1  13   6      279.98      296.01     28.74 o
   3  13   6      107.77       58.50     17.39 o
   5  13   6        1.86        3.21     12.83 o
   7  13   6       36.49       75.67     19.05 o
   9  13   6       36.59       48.08     24.55 o
  -6  14   6      244.83      215.35     34.11 o
  -4  14   6      103.41      119.62     23.37 o
  -2  14   6       29.29       11.89     17.26 o
   0  14   6       71.63       79.19     18.27 o
   2  14   6       49.05       67.02     18.80 o
   4  14   6        2.90      -13.28     13.28 o
   6  14   6        4.20       17.20     15.96 o
 -17   1   7       16.86       51.19     24.01 o
 -15   1   7      468.71      467.84     45.83 o
 -13   1   7        6.78       22.59     12.16 o
 -11   1   7       46.83       60.59      8.98 o
  -9   1   7      800.36      867.38     22.00 o
  -7   1   7     2685.72     2573.34     38.54 o
  -5   1   7      305.57      332.53     13.21 o
  -3   1   7     7055.54     7289.26     78.08 o
  -1   1   7     7600.56     8318.72    107.09 o
   1   1   7     1857.29     1865.84     25.26 o
   3   1   7    21479.06    22200.42    219.38 o
   5   1   7      689.78      821.93     15.67 o
   7   1   7      551.14      485.76     20.61 o
   9   1   7      199.16      241.72     18.16 o
  11   1   7      342.06      309.53     25.99 o
  13   1   7      136.07       99.78     16.06 o
  15   1   7      359.17      328.06     27.63 o
  17   1   7       11.19        7.85     13.30 o
 -16   2   7       36.07       28.81     21.04 o
 -14   2   7     1037.44      976.34     54.00 o
 -12   2   7        6.31        5.72      8.72 o
 -10   2   7      785.00      791.38     23.73 o
  -8   2   7     2607.21     2599.03     40.51 o
  -6   2   7     2717.10     2935.87     44.32 o
  -4   2   7       94.66       89.12      6.09 o
  -2   2   7    11661.06    11386.68    117.12 o
   0   2   7    22917.58    22157.71    218.25 o
   2   2   7      281.70      326.27     11.38 o
   4   2   7     1382.85     1238.28     21.43 o
   6   2   7     5156.94     5175.96     61.76 o
   8   2   7     4235.20     4291.83    124.78 o
  10   2   7       12.09       11.57      7.93 o
  12   2   7      138.76      115.60     16.13 o
  14   2   7       85.44      103.36     16.12 o
  16   2   7      147.72      141.41     20.51 o
 -17   3   7        6.13       -0.53     18.51 o
 -15   3   7      154.70      173.40     58.90 o
 -13   3   7      273.52      253.73     25.24 o
 -11   3   7        9.71        6.34      7.69 o
  -9   3   7      820.58      806.07     21.92 o
  -7   3   7     2076.26     2153.04     35.04 o
  -5   3   7      371.53      447.35     13.40 o
  -3   3   7    19101.91    20373.57    204.61 o
  -1   3   7     1151.19     1219.05     20.30 o
   1   3   7     2475.58     2478.54     33.70 o
   3   3   7    12291.87    12991.47    136.00 o
   5   3   7     3107.49     3349.55     45.45 o
   7   3   7      508.09      550.76     18.54 o
   9   3   7     1178.07     1142.43     35.36 o
  11   3   7      161.95      181.64     18.49 o
  13   3   7      937.50      884.30     37.23 o
  15   3   7      127.44      159.22     20.86 o
  17   3   7      116.92      184.77     23.14 o
 -16   4   7       24.99       34.11     37.03 o
 -14   4   7     1225.81     1261.36     50.97 o
 -12   4   7       75.69      132.69     14.99 o
 -10   4   7      666.50      660.12     26.47 o
  -8   4   7     1860.13     1829.77     33.46 o
  -6   4   7      610.95      627.48     17.27 o
  -4   4   7     4619.82     4643.71     57.93 o
  -2   4   7     1171.74     1013.63     19.42 o
   0   4   7      564.98      596.32     15.00 o
   2   4   7      441.55      509.90     14.17 o
   4   4   7     4092.04     4149.59     54.28 o
   6   4   7     3196.84     3332.40     47.77 o
   8   4   7       48.75       47.67      9.96 o
  10   4   7      128.53      150.83     16.66 o
  12   4   7      561.01      529.15     40.71 o
  14   4   7      153.60      170.63     20.65 o
  16   4   7       16.56       13.86     13.33 o
 -17   5   7       62.83       73.59     24.49 o
 -15   5   7       45.39       44.54     16.40 o
 -13   5   7       65.82       72.29     22.82 o
 -11   5   7       26.20        9.02      9.44 o
  -9   5   7     4397.49     4289.50     71.17 o
  -7   5   7     1112.04     1076.85     27.76 o
  -5   5   7      252.67      255.09     11.77 o
  -3   5   7     6024.30     6692.15     85.54 o
  -1   5   7      818.95      858.23     18.24 o
   1   5   7     1997.36     2072.60     32.61 o
   3   5   7      213.10      263.79     12.09 o
   5   5   7       17.70       14.73      5.80 o
   7   5   7     1811.08     1824.44     34.07 o
   9   5   7     5489.00     5250.48    118.32 o
  11   5   7      396.93      328.66     27.88 o
  13   5   7      373.76      412.14     35.04 o
  15   5   7      125.79      105.98     18.78 o
  17   5   7       15.91       24.61     16.25 o
 -16   6   7       30.97       90.65     35.69 o
 -14   6   7      243.31      402.54     58.27 o
 -12   6   7       22.08       17.89     16.37 o
 -10   6   7      524.08      421.79     21.45 o
  -8   6   7       99.68       84.01     11.40 o
  -6   6   7       75.06       74.31      9.47 o
  -4   6   7      579.04      741.96     18.55 o
  -2   6   7      339.16      377.84     19.15 o
   0   6   7    12994.42    13634.79    147.45 o
   2   6   7      538.78      686.07     17.80 o
   4   6   7     5331.87     5428.97     70.81 o
   6   6   7        0.13        5.14      6.11 o
   8   6   7      603.31      563.95     23.16 o
  10   6   7      767.93      736.77     31.67 o
  12   6   7      357.11      403.59     28.69 o
  14   6   7       73.61       94.41     18.08 o
  16   6   7       84.82       79.02     23.32 o
 -15   7   7        2.42       16.54     20.32 o
 -13   7   7      149.25      128.86     40.43 o
 -11   7   7      121.14      126.91     17.60 o
  -9   7   7      874.89      704.03     31.73 o
  -7   7   7     1779.55     1756.12     39.98 o
  -5   7   7     1188.15     1146.87     30.32 o
  -3   7   7      484.74      505.54     19.98 o
  -1   7   7        2.83       15.87      6.46 o
   1   7   7     3395.58     3449.58     61.87 o
   3   7   7     1475.04     1506.88     29.76 o
   5   7   7     1278.00     1345.39     29.59 o
   7   7   7       11.53       18.04      7.81 o
   9   7   7      690.26      728.65     54.82 o
  11   7   7     3963.95     4004.49     84.58 o
  13   7   7      454.93      441.40     38.35 o
  15   7   7      212.03      232.08     30.77 o
 -14   8   7      199.76      265.31     59.06 o
 -12   8   7      263.09      286.32     39.39 o
 -10   8   7      464.34      382.29     42.07 o
  -8   8   7       43.03       41.85     10.06 o
  -6   8   7     1518.67     1570.45     38.30 o
  -4   8   7       95.97      111.97     12.16 o
  -2   8   7     1013.68      984.46     27.91 o
   0   8   7      628.02      701.04     41.96 o
   2   8   7      214.40      203.76     19.16 o
   4   8   7     4719.55     4659.38    161.06 o
   6   8   7     1208.38     1110.36     43.59 o
   8   8   7       94.85       80.72     14.12 o
  10   8   7      207.43      232.27     25.82 o
  12   8   7        8.26       23.94     14.46 o
  14   8   7        5.89       17.37     16.34 o
 -13   9   7       18.99       38.48     28.82 o
 -11   9   7      726.45      745.49     47.09 o
  -9   9   7      320.51      312.89     25.50 o
  -7   9   7      391.98      432.01     23.39 o
  -5   9   7      546.06      520.76     34.33 o
  -3   9   7       25.59       15.04     11.23 o
  -1   9   7     2322.89     2107.94     54.16 o
   1   9   7     1158.77     1179.08     49.78 o
   3   9   7      540.07      513.00     29.85 o
   5   9   7       87.33       67.90     14.09 o
   7   9   7      867.38      871.94     36.28 o
   9   9   7       32.57       57.84     20.32 o
  11   9   7       42.52       96.73     23.81 o
  13   9   7        8.84        4.48     17.74 o
 -12  10   7       29.94       36.27     26.28 o
 -10  10   7       81.41       69.59     32.99 o
  -8  10   7      260.64      256.80     30.83 o
  -6  10   7      129.43      111.21     20.89 o
  -4  10   7     1821.06     1716.65     51.63 o
  -2  10   7     5818.25     5665.59    105.25 o
   0  10   7        0.02        6.38     12.24 o
   2  10   7       54.16       87.26     16.84 o
   4  10   7     1153.62     1157.12     43.49 o
   6  10   7       40.59       27.47     13.36 o
   8  10   7        0.00       -3.01     12.56 o
  10  10   7       64.31       60.39     19.67 o
  12  10   7       21.32        8.60     19.29 o
 -11  11   7      141.15      153.66     27.62 o
  -9  11   7       44.74       52.92     24.09 o
  -7  11   7        8.08        0.21     15.51 o
  -5  11   7      122.47      143.73     20.63 o
  -3  11   7     3138.90     2945.76     74.95 o
  -1  11   7      621.66      516.21     34.59 o
   1  11   7     1366.48     1348.48     51.72 o
   3  11   7     2342.86     2124.41     60.65 o
   5  11   7      207.33      236.19     29.37 o
   7  11   7      359.30      403.55     31.82 o
   9  11   7        5.06       -4.20     47.30 o
  11  11   7       33.96       85.66     31.11 o
 -10  12   7       99.82       86.77     52.76 o
  -8  12   7        0.06      -15.59     19.25 o
  -6  12   7        6.03       -4.01     13.41 o
  -4  12   7      250.61      277.57     29.43 o
  -2  12   7      933.32      828.55     43.40 o
   0  12   7      393.74      434.20     43.06 o
   2  12   7      202.29      252.88     26.74 o
   4  12   7       62.00       79.14     17.20 o
   6  12   7       23.23       43.30     16.25 o
   8  12   7      575.90      726.60     66.74 o
  10  12   7       16.07       68.30     22.78 o
  -7  13   7       25.61       21.03     21.29 o
  -5  13   7        0.46       16.81     14.80 o
  -3  13   7      380.32      407.36     33.86 o
  -1  13   7       14.48       23.56     14.77 o
   1  13   7      139.29      175.46     23.79 o
   3  13   7      127.37      179.19     24.37 o
   5  13   7      284.81      205.95     25.25 o
   7  13   7       53.14       64.23     19.23 o
  -6  14   7        0.46       11.11     21.28 o
  -4  14   7      168.60      232.54     37.66 o
  -2  14   7      251.82      244.99     41.73 o
   0  14   7      153.12      179.94     26.35 o
   2  14   7        3.17       35.68     16.04 o
   4  14   7       34.84       36.03     16.58 o
   6  14   7        2.24      -11.21     18.44 o
 -16   0   8      439.24      483.71     68.38 o
 -14   0   8       11.17      -15.00     23.21 o
 -12   0   8      118.31       94.24     21.64 o
 -10   0   8     1471.60     1503.37     51.22 o
  -8   0   8     2436.41     2257.88     51.64 o
  -6   0   8     1575.98     1754.90     46.70 o
  -4   0   8     8567.49     8940.08    134.41 o
  -2   0   8      594.50      666.73     19.54 o
   0   0   8     1091.03     1180.45     25.51 o
   2   0   8     8591.55     9492.55    165.78 o
   4   0   8    26636.66    26938.41    375.06 o
   6   0   8    35786.91    36474.51    644.65 o
   8   0   8     8438.37     8481.73    182.44 o
  10   0   8      930.55     1016.46     49.51 o
  12   0   8     1180.20     1136.24     55.66 o
  14   0   8      281.66      246.13     40.66 o
  16   0   8      306.28      281.87     39.16 o
 -17   1   8       45.61       71.32     26.19 o
 -15   1   8      757.48      795.03    108.81 o
 -13   1   8      205.57      241.62     32.49 o
 -11   1   8       52.97       69.70      9.85 o
  -9   1   8      657.95      725.59     21.96 o
  -7   1   8    14532.39    15072.10    158.94 o
  -5   1   8     1651.95     1865.00     30.22 o
  -3   1   8     8071.77     8126.37     96.74 o
  -1   1   8     1702.98     1702.99     23.15 o
   1   1   8       71.98       84.87      5.35 o
   3   1   8     4581.56     5212.53     59.64 o
   5   1   8    21209.89    22185.16    221.79 o
   7   1   8     1691.62     1802.19     41.90 o
   9   1   8     2463.82     2359.13     53.39 o
  11   1   8      423.68      408.97     25.39 o
  13   1   8      599.78      625.62     33.67 o
  15   1   8      322.61      299.61     25.92 o
  17   1   8        7.10       -0.81     12.65 o
 -16   2   8       67.94       41.04     34.43 o
 -14   2   8       52.99       87.01     22.44 o
 -12   2   8       59.80      104.09     13.12 o
 -10   2   8       14.61       25.83      7.39 o
  -8   2   8      668.57      695.89     25.14 o
  -6   2   8    10420.01    10885.32    118.36 o
  -4   2   8      218.92      178.50      7.88 o
  -2   2   8     4796.54     5052.31     57.37 o
   0   2   8    17748.57    18234.54    182.29 o
   2   2   8     5162.95     5512.84     69.13 o
   4   2   8      342.74      317.23     13.14 o
   6   2   8     4743.47     4608.52     56.86 o
   8   2   8     2332.44     2367.57     58.44 o
  10   2   8      747.50      730.35     29.93 o
  12   2   8        0.49       -0.56      8.75 o
  14   2   8      237.52      243.18     23.75 o
  16   2   8      134.12      111.24     17.76 o
 -17   3   8      160.44      199.61     50.06 o
 -15   3   8        1.27        5.70     16.07 o
 -13   3   8       49.01       43.59     14.10 o
 -11   3   8      587.89      605.12     24.44 o
  -9   3   8      412.57      357.62     15.71 o
  -7   3   8      230.60      284.43     15.86 o
  -5   3   8     3868.82     3661.33     48.28 o
  -3   3   8      322.92      389.29     12.04 o
  -1   3   8     1092.16     1152.90     20.20 o
   1   3   8    29201.12    29968.63    295.04 o
   3   3   8      591.35      576.46     14.84 o
   5   3   8        1.10        3.87      4.64 o
   7   3   8      344.36      420.19     23.54 o
   9   3   8      494.74      498.16     31.89 o
  11   3   8        0.37       -2.90      8.30 o
  13   3   8        0.09       -6.07      9.73 o
  15   3   8      538.87      534.39     34.74 o
  17   3   8      158.26      185.87     23.72 o
 -16   4   8        7.15       13.13     19.69 o
 -14   4   8      376.26      488.79     43.02 o
 -12   4   8      710.02      684.41     26.88 o
 -10   4   8        1.75        9.89      9.13 o
  -8   4   8     1298.92     1164.35     42.42 o
  -6   4   8      999.50     1032.87     22.56 o
  -4   4   8    10579.48    11707.01    126.30 o
  -2   4   8     4873.74     5151.14     62.12 o
   0   4   8      621.81      649.93     15.30 o
   2   4   8      745.55      723.78     17.17 o
   4   4   8      594.09      667.63     17.45 o
   6   4   8     1591.86     1712.42     32.38 o
   8   4   8      443.50      411.88     33.67 o
  10   4   8      105.54      117.99     16.58 o
  12   4   8      299.41      250.44     26.94 o
  14   4   8      289.71      288.81     36.08 o
  16   4   8       18.39       23.09     18.01 o
 -15   5   8       57.37       52.67     21.16 o
 -13   5   8      595.64      640.24     43.95 o
 -11   5   8       30.31       26.09     10.33 o
  -9   5   8        0.13       -0.36     11.57 o
  -7   5   8       17.40       18.90      7.42 o
  -5   5   8     7911.23     7977.99     93.59 o
  -3   5   8        5.12        9.74      4.60 o
  -1   5   8      958.43     1011.34     20.74 o
   1   5   8      957.65      965.10     21.76 o
   3   5   8    12189.40    13216.94    143.38 o
   5   5   8       11.71       13.59      5.88 o
   7   5   8      271.67      268.75     14.28 o
   9   5   8      663.92      683.29     32.22 o
  11   5   8     1035.11      990.48     37.56 o
  13   5   8      310.99      315.98     26.74 o
  15   5   8       15.01       42.33     14.38 o
 -16   6   8       18.70       47.85     30.16 o
 -14   6   8      116.21      139.13     36.95 o
 -12   6   8        0.02       -1.19     11.67 o
 -10   6   8      290.80      257.20     32.06 o
  -8   6   8       64.79       66.98      9.91 o
  -6   6   8      272.50      301.07     14.79 o
  -4   6   8     1182.68     1180.80     24.60 o
  -2   6   8       76.94       55.67      6.43 o
   0   6   8      506.90      558.28     16.11 o
   2   6   8        2.04        3.65      4.25 o
   4   6   8        5.48        9.36      5.73 o
   6   6   8     1667.56     1732.10     34.72 o
   8   6   8      937.69      840.87     27.13 o
  10   6   8      157.44      192.53     23.38 o
  12   6   8      304.72      320.17     30.95 o
  14   6   8      149.03      108.38     21.75 o
  16   6   8      271.88      322.33     46.62 o
 -13   7   8      344.77      357.06     62.38 o
 -11   7   8      604.51      527.93     34.62 o
  -9   7   8     1006.48     1001.15     61.95 o
  -7   7   8      199.28      197.95     16.07 o
  -5   7   8      563.44      711.36     30.58 o
  -3   7   8     2052.51     2053.96     53.50 o
  -1   7   8     5516.23     5573.29    123.54 o
   1   7   8      574.05      515.62     19.90 o
   3   7   8        4.42        6.11      5.77 o
   5   7   8      876.98      855.88     23.49 o
   7   7   8      171.84      191.70     14.26 o
   9   7   8       60.65       47.70     12.82 o
  11   7   8      846.58      882.45     36.79 o
  13   7   8        9.16       22.60     32.46 o
  15   7   8       13.43       13.47     16.92 o
 -14   8   8      122.23      145.85     31.22 o
 -12   8   8      183.36      155.95     21.04 o
 -10   8   8      767.10      735.33     35.24 o
  -8   8   8     1636.68     1584.36     46.81 o
  -6   8   8     1551.53     1445.30     37.09 o
  -4   8   8      829.05      805.40     52.07 o
  -2   8   8     1177.31     1189.75     50.61 o
   0   8   8       53.69       65.14     12.89 o
   2   8   8     8485.89     8164.93    111.84 o
   4   8   8        0.58       23.01     11.06 o
   6   8   8        5.52        1.02     13.56 o
   8   8   8      534.81      569.99     36.86 o
  10   8   8      267.21      365.54     36.19 o
  12   8   8       26.77       47.74     20.95 o
  14   8   8       37.34       55.21     20.08 o
 -13   9   8       24.19       21.67     18.61 o
 -11   9   8       83.02       73.12     17.05 o
  -9   9   8      161.18      128.97     22.29 o
  -7   9   8        2.86        4.01     10.40 o
  -5   9   8      944.39      924.35     52.88 o
  -3   9   8      125.03      125.84     17.09 o
  -1   9   8      294.72      280.64     23.11 o
   1   9   8     3448.08     3309.98     71.54 o
   3   9   8     1557.62     1352.51     43.45 o
   5   9   8      424.82      374.91     26.95 o
   7   9   8      132.74      141.05     28.74 o
   9   9   8       69.60       80.37     22.49 o
  11   9   8        1.91       22.27     20.45 o
  13   9   8       20.42       29.37     28.27 o
 -12  10   8      378.75      370.91     47.76 o
 -10  10   8       14.92       32.93     19.49 o
  -8  10   8      585.86      544.69     42.33 o
  -6  10   8      133.20      155.60     20.92 o
  -4  10   8      261.76      297.30     27.03 o
  -2  10   8       75.03       75.95     16.20 o
   0  10   8       59.01       73.22     15.62 o
   2  10   8      200.42      232.01     32.80 o
   4  10   8       93.98       83.97     16.50 o
   6  10   8      640.91      602.95     65.08 o
   8  10   8      103.26      138.27     22.47 o
  10  10   8       16.33       22.05     16.96 o
  12  10   8        5.88       26.41     20.39 o
 -11  11   8        0.32        0.35     21.26 o
  -9  11   8        0.04       44.71     42.44 o
  -7  11   8      127.75      120.11     24.30 o
  -5  11   8      482.76      492.33     33.79 o
  -3  11   8      192.44      199.31     25.55 o
  -1  11   8     1497.27     1318.52     47.51 o
   1  11   8     1893.33     1679.51     72.42 o
   3  11   8      723.48      745.67     40.14 o
   5  11   8        0.33        7.65     11.95 o
   7  11   8       77.33       76.34     17.02 o
   9  11   8      394.67      416.27     46.15 o
  11  11   8       67.82       64.80     23.41 o
 -10  12   8       16.76        7.58     28.51 o
  -8  12   8      144.67      121.08     27.49 o
  -6  12   8      147.45      147.45     27.47 o
  -4  12   8      601.85      573.65     38.12 o
  -2  12   8      121.28       72.04     21.63 o
   0  12   8      247.33      273.76     27.42 o
   2  12   8      206.60      233.68     26.40 o
   4  12   8        9.80       13.91     12.96 o
   6  12   8      819.90      861.64     55.14 o
   8  12   8        0.23       26.41     15.78 o
  10  12   8        0.67       15.59     18.96 o
  -7  13   8        0.09      -18.56     18.56 o
  -5  13   8        9.68        5.90     22.39 o
  -3  13   8      355.27      418.97     35.76 o
  -1  13   8        1.09       -1.06     14.03 o
   1  13   8      191.61      218.08     26.21 o
   3  13   8       21.15       16.02     13.68 o
   5  13   8      236.21      311.83     30.59 o
   7  13   8        4.21       13.83     15.77 o
  -4  14   8        0.02       12.96     20.70 o
  -2  14   8       10.14       51.12     20.89 o
   0  14   8       17.61       24.42     17.82 o
   2  14   8      134.27      154.35     23.80 o
   4  14   8        0.58        4.93     14.47 o
 -17   1   9      146.59      171.66     47.93 o
 -15   1   9      304.16      366.45     43.27 o
 -13   1   9     1158.48     1134.94     59.04 o
 -11   1   9        0.47       -8.33      9.39 o
  -9   1   9      411.77      445.00     16.69 o
  -7   1   9     3446.09     3715.35     50.65 o
  -5   1   9        2.86        0.82      3.46 o
  -3   1   9    10124.62    10618.72    123.61 o
  -1   1   9    11961.28    12062.26    133.33 o
   1   1   9     6177.96     6461.21     71.18 o
   3   1   9      653.50      724.16     15.43 o
   5   1   9    15344.03    16387.33    168.10 o
   7   1   9     4048.71     3951.54     71.00 o
   9   1   9      621.31      667.54     36.72 o
  11   1   9      204.34      187.41     18.47 o
  13   1   9      394.25      361.26     27.24 o
  15   1   9       53.09       49.09     13.47 o
  17   1   9        8.52       17.02     13.17 o
 -16   2   9        0.63       -3.36     19.18 o
 -14   2   9      137.59      149.68     27.36 o
 -12   2   9      924.83      924.74     39.54 o
 -10   2   9        4.61        3.21      6.86 o
  -8   2   9      644.42      635.17     26.01 o
  -6   2   9      379.81      505.27     18.82 o
  -4   2   9     5071.41     5632.21     65.02 o
  -2   2   9    10928.98    11458.50    119.20 o
   0   2   9      299.15      292.14      9.51 o
   2   2   9     6844.31     7035.49     78.24 o
   4   2   9     2578.95     2513.14     35.69 o
   6   2   9     6694.24     7131.42    101.55 o
   8   2   9        8.32       22.96      9.85 o
  10   2   9       15.87       22.87      9.09 o
  12   2   9       10.51       -3.01      8.64 o
  14   2   9      114.42      111.58     17.04 o
  16   2   9      182.96      182.93     22.15 o
 -17   3   9      326.94      334.74     41.56 o
 -15   3   9      311.10      305.42     56.06 o
 -13   3   9      307.44      308.36     28.08 o
 -11   3   9     3900.23     3642.82     87.23 o
  -9   3   9      394.64      447.40     22.30 o
  -7   3   9       16.19       20.73      5.68 o
  -5   3   9     2441.15     2613.61     37.91 o
  -3   3   9    28771.70    30267.31    299.00 o
  -1   3   9    89205.10    86820.66    830.26 o
   1   3   9      444.11      477.19     13.16 o
   3   3   9      957.30      917.39     19.29 o
   5   3   9     2868.98     3103.19     43.99 o
   7   3   9      199.98      190.63     12.68 o
   9   3   9      129.52      144.64     15.81 o
  11   3   9       74.47       73.73     14.23 o
  13   3   9     2120.78     2084.39     58.56 o
  15   3   9       74.96       87.75     16.72 o
  17   3   9        6.43        3.31     13.30 o
 -16   4   9        4.29        3.17     17.83 o
 -14   4   9      245.13      276.77     34.62 o
 -12   4   9     2630.00     2486.58     52.60 o
 -10   4   9      577.88      602.84     27.22 o
  -8   4   9      345.36      353.70     17.90 o
  -6   4   9      655.25      558.70     16.41 o
  -4   4   9     7702.02     8779.54     98.65 o
  -2   4   9     5647.42     5925.67     70.14 o
   0   4   9        3.41        2.09      4.08 o
   2   4   9     7968.15     8752.91     98.44 o
   4   4   9     1904.19     1865.73     31.77 o
   6   4   9      125.40      150.54     10.56 o
   8   4   9     2742.89     2511.33     56.22 o
  10   4   9       43.89       52.97     12.15 o
  12   4   9        2.88       -9.47      9.47 o
  14   4   9      169.71      188.62     21.72 o
  16   4   9      158.20      164.97     22.43 o
 -15   5   9        9.43      -16.46     16.46 o
 -13   5   9      289.94      264.77     27.59 o
 -11   5   9      302.51      279.90     26.76 o
  -9   5   9      121.78       78.99     11.45 o
  -7   5   9      366.99      426.95     16.24 o
  -5   5   9      125.87      137.62      9.79 o
  -3   5   9      222.00      255.97     11.46 o
  -1   5   9    19322.90    20482.31    210.60 o
   1   5   9      104.06      147.44      9.39 o
   3   5   9     1952.37     1968.74     33.73 o
   5   5   9     3374.52     3212.12     48.27 o
   7   5   9      784.91      805.05     30.05 o
   9   5   9     1504.73     1420.30     42.26 o
  11   5   9      927.10      914.10     37.03 o
  13   5   9       63.08       56.83     15.21 o
  15   5   9        7.57       21.94     24.34 o
 -12   6   9      624.26      565.06     35.58 o
 -10   6   9      460.49      418.40     34.06 o
  -8   6   9      463.17      396.15     27.20 o
  -6   6   9     2052.99     1932.16     39.78 o
  -4   6   9     1732.63     1668.47     32.46 o
  -2   6   9      153.79      167.45     12.22 o
   0   6   9      795.94      863.06     21.69 o
   2   6   9      221.52      278.39     12.61 o
   4   6   9     2561.63     2680.11     43.48 o
   6   6   9     1738.88     1786.92     35.07 o
   8   6   9     4838.21     4730.91    120.62 o
  10   6   9     1233.54     1213.21     46.24 o
  12   6   9      953.03      990.87     40.69 o
  14   6   9       33.04       40.73     22.43 o
  16   6   9      180.14      213.84     27.33 o
 -15   7   9        9.38       22.11     28.74 o
 -13   7   9       11.88        5.28     16.51 o
 -11   7   9      308.31      293.62     25.39 o
  -9   7   9       37.44       40.19     12.28 o
  -7   7   9     1902.42     1780.00     47.91 o
  -5   7   9      891.69      959.78     27.99 o
  -3   7   9       17.72       41.64      8.71 o
  -1   7   9        8.35       10.85      6.79 o
   1   7   9      695.54      743.72     23.29 o
   3   7   9     1426.15     1413.97     32.64 o
   5   7   9       14.56        9.55      7.65 o
   7   7   9     1545.71     1571.15     38.10 o
   9   7   9      208.96      169.71     18.37 o
  11   7   9      659.64      650.32     36.52 o
  13   7   9      192.11      227.51     30.35 o
  15   7   9       12.80       21.30     17.69 o
 -14   8   9        0.18       19.85     27.64 o
 -12   8   9       61.75       46.65     15.10 o
 -10   8   9      515.81      592.66     90.19 o
  -8   8   9        2.40       12.35     11.16 o
  -6   8   9     2504.68     2428.14     50.31 o
  -4   8   9        0.08        5.93      7.20 o
  -2   8   9     1628.80     1725.29     42.07 o
   0   8   9        0.02        3.33      6.53 o
   2   8   9     2599.74     2442.53     74.60 o
   4   8   9     2226.50     2134.64     58.19 o
   6   8   9       29.88       23.44     11.58 o
   8   8   9      993.89      950.92     42.56 o
  10   8   9      258.34      272.02     30.02 o
  12   8   9       82.75      146.76     28.36 o
  14   8   9       26.70       46.04     19.15 o
 -13   9   9       25.86       19.26     26.58 o
 -11   9   9       35.39       45.80     15.89 o
  -9   9   9       47.99       65.94     15.33 o
  -7   9   9        4.40        3.96     11.60 o
  -5   9   9     2612.22     2453.52     76.79 o
  -3   9   9      952.48      895.10     35.94 o
  -1   9   9      759.72      781.59     44.30 o
   1   9   9       55.79       67.71     14.63 o
   3   9   9      177.87      220.09     21.65 o
   5   9   9     2621.50     2537.64     62.29 o
   7   9   9      161.91      164.85     23.20 o
   9   9   9       63.29       57.79     20.83 o
  11   9   9      133.14      212.43     34.64 o
  13   9   9      488.42      462.86     69.33 o
 -12  10   9       16.44       12.76     22.94 o
 -10  10   9        0.00       24.80     19.41 o
  -8  10   9      351.40      429.92     40.52 o
  -6  10   9        2.68       -3.18     21.29 o
  -4  10   9      830.83      757.81     37.11 o
  -2  10   9      375.94      364.01     28.53 o
   0  10   9      594.50      570.01     38.77 o
   2  10   9      777.12      771.09     36.43 o
   4  10   9       77.63       87.54     17.35 o
   6  10   9      901.27      899.57     38.91 o
   8  10   9      125.96      191.32     25.70 o
  10  10   9      170.98      149.51     34.74 o
  12  10   9       96.82      197.21     38.93 o
 -11  11   9      200.96      198.60     34.11 o
  -9  11   9       14.28       23.58     20.75 o
  -7  11   9       43.88       72.76     23.18 o
  -5  11   9      499.08      571.70     44.92 o
  -3  11   9        3.20       -0.75     14.13 o
  -1  11   9      921.92      861.86     41.83 o
   1  11   9     2174.53     1893.77     73.72 o
   3  11   9       60.99       58.26     17.98 o
   5  11   9      233.89      242.95     27.63 o
   7  11   9       72.55       53.34     24.54 o
   9  11   9      210.32      220.69     44.06 o
  11  11   9      283.79      409.07     71.30 o
 -10  12   9       19.39       83.96     25.70 o
  -8  12   9      287.39      418.33     42.08 o
  -6  12   9        0.51       21.67     19.36 o
  -4  12   9      131.52      182.04     29.47 o
  -2  12   9      300.13      353.61     31.98 o
   0  12   9      629.70      637.42     40.35 o
   2  12   9        2.45        7.47     14.24 o
   4  12   9       17.15       13.69     13.06 o
   6  12   9       24.63       41.47     15.40 o
   8  12   9        1.45       19.80     15.96 o
  10  12   9       12.59       47.71     22.15 o
  -7  13   9        0.16        0.10     20.30 o
  -5  13   9      233.07      237.43     33.67 o
  -3  13   9       41.43       65.31     19.71 o
  -1  13   9       32.80        7.68     15.28 o
   1  13   9      583.83      592.19     40.80 o
   3  13   9        9.86       10.17     15.49 o
   5  13   9      275.87      393.63     34.29 o
   7  13   9       10.44       11.04     25.49 o
  -4  14   9       15.66       12.01     20.83 o
  -2  14   9        4.52       -0.42     16.88 o
   0  14   9       21.50       50.45     22.20 o
   2  14   9        3.00       18.37     16.63 o
   4  14   9       14.35       20.49     16.87 o
 -16   0  10      121.54      172.92     44.53 o
 -14   0  10        0.20       14.05     27.32 o
 -12   0  10      605.96      581.20     40.73 o
 -10   0  10       46.93       62.96     17.89 o
  -8   0  10     6295.53     6410.99    111.14 o
  -6   0  10    15389.78    17254.37    252.01 o
  -4   0  10    10979.02    11420.38    169.10 o
  -2   0  10    23454.76    24573.79    504.18 o
   0   0  10     5283.62     5601.61     88.91 o
   2   0  10      297.28      257.41     13.54 o
   4   0  10     5130.57     5667.56     93.50 o
   6   0  10    48537.47    49791.65    842.40 o
   8   0  10     9157.23     9215.19    214.38 o
  10   0  10     1036.44      948.69     48.30 o
  12   0  10      434.77      378.46     36.99 o
  14   0  10       56.17       58.09     20.31 o
  16   0  10      271.09      245.18     37.09 o
 -17   1  10      163.37      164.70     32.81 o
 -15   1  10      133.32      173.75     36.40 o
 -13   1  10     3056.49     3107.74     90.10 o
 -11   1  10       40.42       53.97     12.64 o
  -9   1  10     1053.37      961.59     59.71 o
  -7   1  10    12244.32    12339.86    133.94 o
  -5   1  10     5992.25     6089.93     70.33 o
  -3   1  10     2732.94     2783.80     41.48 o
  -1   1  10     4000.11     3851.92     45.86 o
   1   1  10     9002.67     9229.00     98.37 o
   3   1  10       14.98       22.38      4.43 o
   5   1  10     3369.67     3692.95     51.28 o
   7   1  10     6451.11     5854.79    113.81 o
   9   1  10       79.47       81.58     12.90 o
  11   1  10      282.08      256.44     22.12 o
  13   1  10      485.60      382.68     27.92 o
  15   1  10      846.06      843.67     40.28 o
  17   1  10       60.60       30.91     14.25 o
 -16   2  10        0.10       18.95     20.93 o
 -14   2  10      181.33      220.93     53.69 o
 -12   2  10      588.23      637.03     30.03 o
 -10   2  10        4.97       20.85     15.78 o
  -8   2  10      767.63      817.03     24.31 o
  -6   2  10    18176.68    18633.18    192.38 o
  -4   2  10        9.37       22.54     12.46 o
  -2   2  10       12.25       18.30      4.80 o
   0   2  10        4.30       -1.94      3.44 o
   2   2  10      275.09      323.85     11.10 o
   4   2  10      170.80      196.55      9.84 o
   6   2  10       40.66       43.32      6.22 o
   8   2  10     1477.51     1493.77     59.71 o
  10   2  10      109.65      114.57     17.25 o
  12   2  10      395.57      431.11     38.95 o
  14   2  10        4.12        9.99     10.61 o
  16   2  10        6.06       11.65     12.27 o
 -17   3  10      183.16      253.63     36.65 o
 -15   3  10       53.09       74.80     23.05 o
 -13   3  10       14.20        7.18     11.44 o
 -11   3  10      291.75      320.09     34.98 o
  -9   3  10      226.87      186.56     15.50 o
  -7   3  10      298.33      298.11     25.78 o
  -5   3  10      114.46       88.94     11.01 o
  -3   3  10      204.97      209.80      9.36 o
  -1   3  10     1993.37     2021.26     30.61 o
   1   3  10      142.63      134.00      8.27 o
   3   3  10     2761.25     2853.58     40.44 o
   5   3  10     5297.64     5392.79     67.14 o
   7   3  10        6.99       17.74      6.61 o
   9   3  10       19.46       19.15      8.95 o
  11   3  10      133.85      105.41     17.71 o
  13   3  10      431.78      442.87     30.23 o
  15   3  10       90.25       83.16     16.44 o
  17   3  10       57.03       56.56     16.45 o
 -16   4  10       49.76       63.08     23.94 o
 -14   4  10        1.71      -11.60     14.74 o
 -12   4  10     1336.86     1228.05     83.14 o
 -10   4  10      224.25      223.52     19.34 o
  -8   4  10      714.21      733.68     23.97 o
  -6   4  10     2471.23     2296.29     37.00 o
  -4   4  10     1045.19     1007.93     21.11 o
  -2   4  10     3205.94     2879.40     40.72 o
   0   4  10     5297.60     5987.92     71.45 o
   2   4  10     2401.91     2511.78     37.78 o
   4   4  10      651.56      631.05     17.61 o
   6   4  10     1013.85      984.16     43.79 o
   8   4  10     3036.43     2851.23     61.32 o
  10   4  10      700.97      655.22     30.47 o
  12   4  10       76.48       78.27     15.84 o
  14   4  10        3.46       14.06     11.57 o
  16   4  10      231.94      230.94     25.89 o
 -13   5  10      180.43      120.50     26.76 o
 -11   5  10     1011.52      895.78     30.15 o
  -9   5  10     2846.28     2529.47     55.22 o
  -7   5  10      582.19      534.68     24.67 o
  -5   5  10      155.32      140.11     10.16 o
  -3   5  10    10434.19    10964.32    121.59 o
  -1   5  10     1383.83     1262.16     24.65 o
   1   5  10     1144.11      955.93     23.61 o
   3   5  10     5904.14     5963.20     74.76 o
   5   5  10     4823.07     4881.88     74.87 o
   7   5  10       59.99       63.75     10.07 o
   9   5  10      756.73      683.27     36.61 o
  11   5  10      683.26      684.09     35.05 o
  13   5  10       96.35      116.75     18.42 o
  15   5  10        0.01      -10.93     10.93 o
 -16   6  10        0.77       23.69     27.95 o
 -14   6  10        8.05       20.21     27.48 o
 -12   6  10      754.01      732.69     35.34 o
 -10   6  10      130.60      113.80     17.14 o
  -8   6  10      277.94      265.16     23.55 o
  -6   6  10      188.95      198.47     14.17 o
  -4   6  10      545.23      513.80     24.64 o
  -2   6  10     2189.02     2036.13     52.06 o
   0   6  10     1228.64     1302.79     26.19 o
   2   6  10      183.18      167.73     15.79 o
   4   6  10      642.66      621.07     21.92 o
   6   6  10        5.25        8.62      6.73 o
   8   6  10      688.85      620.08     28.19 o
  10   6  10      554.39      480.79     29.13 o
  12   6  10      348.39      351.24     28.03 o
  14   6  10       33.24       65.01     16.16 o
  16   6  10      108.55      118.38     20.53 o
 -15   7  10        7.85       17.06     25.27 o
 -13   7  10       52.58       99.11     28.19 o
 -11   7  10      236.25      272.04     24.55 o
  -9   7  10      118.37      103.23     20.43 o
  -7   7  10     1790.42     1600.75     45.57 o
  -5   7  10     1711.20     1845.20     40.78 o
  -3   7  10      282.97      312.67     17.52 o
  -1   7  10      310.73      364.77     18.60 o
   1   7  10     2562.52     2539.31     65.70 o
   3   7  10       28.99       29.49      8.62 o
   5   7  10      548.66      523.96     19.96 o
   7   7  10      713.32      689.00     25.70 o
   9   7  10        0.93        5.73      9.81 o
  11   7  10      879.66      907.96     52.24 o
  13   7  10        0.00        9.57     14.90 o
  15   7  10       55.21       55.01     21.61 o
 -14   8  10       87.26       85.59     34.11 o
 -12   8  10        4.41        0.49     13.31 o
 -10   8  10      526.53      487.65     31.60 o
  -8   8  10      111.56       98.01     17.01 o
  -6   8  10      814.12      744.18     33.00 o
  -4   8  10      463.41      461.28     22.22 o
  -2   8  10     1503.43     1500.74     54.35 o
   0   8  10     1400.21     1257.01     43.08 o
   2   8  10       44.71       81.61     11.30 o
   4   8  10      376.28      377.72     20.00 o
   6   8  10      119.52      117.77     16.67 o
   8   8  10      146.45      129.97     25.43 o
  10   8  10      292.93      266.91     36.77 o
  12   8  10        4.13       26.23     17.20 o
  14   8  10        3.02       22.22     18.99 o
 -13   9  10      102.64       85.32     24.56 o
 -11   9  10      165.62      209.36     23.97 o
  -9   9  10      128.56      101.01     18.36 o
  -7   9  10      625.54      558.91     35.06 o
  -5   9  10      534.41      550.54     29.42 o
  -3   9  10     2230.71     2056.13     55.17 o
  -1   9  10       24.66       42.42     13.29 o
   1   9  10       42.92       62.36     14.43 o
   3   9  10       19.85       51.34     13.48 o
   5   9  10      132.05      116.87     18.32 o
   7   9  10      460.89      442.59     55.56 o
   9   9  10       17.55       31.06     18.11 o
  11   9  10      237.43      171.67     73.27 o
  13   9  10       58.29      124.39     35.22 o
 -12  10  10        5.49       11.64     18.97 o
 -10  10  10      125.21      172.23     28.75 o
  -8  10  10      308.47      329.09     49.28 o
  -6  10  10       83.73       78.72     21.57 o
  -4  10  10     2010.99     1877.08     55.26 o
  -2  10  10     1840.40     1708.61     64.05 o
   0  10  10       81.66       87.75     17.09 o
   2  10  10      458.47      439.04     30.90 o
   4  10  10       72.43       35.94     17.39 o
   6  10  10     4208.32     3977.06     89.58 o
   8  10  10      155.50      164.31     30.32 o
  10  10  10      233.94      131.54     27.72 o
  12  10  10      203.12      309.84     42.69 o
 -11  11  10      111.05      128.72     33.35 o
  -9  11  10       21.21       11.23     19.85 o
  -7  11  10      231.42      267.08     34.11 o
  -5  11  10      146.20      139.34     26.43 o
  -3  11  10       59.63       76.75     18.70 o
  -1  11  10      256.28      318.45     28.18 o
   1  11  10      350.00      296.98     28.03 o
   3  11  10      310.03      293.98     27.63 o
   5  11  10      159.80      149.20     21.89 o
   7  11  10      305.10      272.43     31.28 o
   9  11  10      184.33      182.92     32.77 o
  11  11  10       20.54       55.93     24.17 o
  -8  12  10      841.19      936.78     71.91 o
  -6  12  10       36.48        6.44     16.94 o
  -4  12  10       73.61       37.38     20.31 o
  -2  12  10      216.63      220.91     31.84 o
   0  12  10        1.22       11.92     15.80 o
   2  12  10        9.12        8.90     14.72 o
   4  12  10      255.90      162.00     27.22 o
   6  12  10      375.46      462.22     41.35 o
   8  12  10       40.75       49.42     22.87 o
  -7  13  10       81.54       63.51     26.23 o
  -5  13  10        8.11       14.80     19.69 o
  -3  13  10        0.66      -14.90     33.85 o
  -1  13  10      179.51      228.94     27.75 o
   1  13  10        1.08       15.92     15.32 o
   3  13  10       65.74       62.40     19.25 o
   5  13  10        9.86       48.94     17.04 o
   7  13  10      140.33      176.17     50.72 o
  -4  14  10      143.43      144.74     29.61 o
  -2  14  10      121.00      118.90     28.71 o
   0  14  10      122.29      170.79     27.60 o
   2  14  10       13.63       27.51     18.12 o
   4  14  10       21.64       48.27     19.09 o
 -17   1  11       32.67       28.11     32.69 o
 -15   1  11      490.60      558.81     49.88 o
 -13   1  11       42.06       48.33     22.13 o
 -11   1  11        0.56        2.94      9.31 o
  -9   1  11      184.18      129.64     14.71 o
  -7   1  11     1053.38      903.39     39.99 o
  -5   1  11     4127.86     4250.63     60.70 o
  -3   1  11      728.11      779.79     21.54 o
  -1   1  11     4507.82     4631.27     54.08 o
   1   1  11     6334.53     6390.03     72.35 o
   3   1  11      783.54      779.20     17.28 o
   5   1  11      368.92      488.15     14.19 o
   7   1  11     3111.88     3002.15    103.97 o
   9   1  11     1738.48     1669.72     44.96 o
  11   1  11      822.65      643.72     30.95 o
  13   1  11      145.17      131.88     17.97 o
  15   1  11        0.09       -5.42     10.27 o
  17   1  11       41.67       36.70     14.80 o
 -12   2  11      536.68      495.38     41.44 o
 -10   2  11     1428.63     1285.70     49.39 o
  -8   2  11      364.04      359.75     18.01 o
  -6   2  11      195.58      293.21     17.26 o
  -4   2  11     1382.77     1467.98     28.96 o
  -2   2  11     2958.38     3052.43     56.85 o
   0   2  11       85.38      100.30      7.18 o
   2   2  11     3990.06     3810.72     48.91 o
   4   2  11       13.27       14.88      4.65 o
   6   2  11       48.53       59.10      6.80 o
   8   2  11     1077.98     1083.64     34.47 o
  10   2  11       18.58       21.95     10.17 o
  12   2  11      413.57      361.73     27.04 o
  14   2  11      101.15      143.47     24.80 o
  16   2  11        3.35       -1.04     11.69 o
 -13   3  11      833.10      803.89     41.19 o
 -11   3  11     1214.11     1068.84     37.19 o
  -9   3  11      178.44      188.65     15.23 o
  -7   3  11      609.45      640.47     21.46 o
  -5   3  11      352.74      304.10     12.10 o
  -3   3  11       27.54       22.56      4.71 o
  -1   3  11     9946.03    10531.33    113.55 o
   1   3  11     1329.66     1546.23     26.54 o
   3   3  11      377.77      366.02     14.52 o
   5   3  11      262.72      290.73     16.00 o
   7   3  11      106.69       86.02     12.36 o
   9   3  11      762.21      644.51     62.60 o
  11   3  11     3392.13     3035.28     70.13 o
  13   3  11      445.33      457.47     31.36 o
  15   3  11       19.22       39.26     13.85 o
  17   3  11       41.51       35.67     15.21 o
 -16   4  11        1.73        6.10     18.77 o
 -14   4  11       22.85       31.36     18.19 o
 -12   4  11      105.60       87.64     15.85 o
 -10   4  11     1109.02     1054.30     31.62 o
  -8   4  11      710.97      587.99     24.13 o
  -6   4  11     3009.21     2950.98     51.06 o
  -4   4  11     3190.98     3666.40     53.77 o
  -2   4  11    12527.93    13004.10    139.24 o
   0   4  11    10401.85    10696.33    117.19 o
   2   4  11      143.11      139.31      9.43 o
   4   4  11      586.99      548.24     16.69 o
   6   4  11      845.56      853.28     21.76 o
   8   4  11       33.31       28.10     10.09 o
  10   4  11       43.11       47.29     12.81 o
  12   4  11      877.17      838.84     36.61 o
  14   4  11       20.69       24.68     12.97 o
  16   4  11      106.75      112.86     19.16 o
 -15   5  11       12.43       33.72     23.77 o
 -13   5  11       53.11       30.36     13.65 o
 -11   5  11     1691.37     1576.27     40.77 o
  -9   5  11      596.06      580.47     24.33 o
  -7   5  11     1781.89     1765.42     38.53 o
  -5   5  11      657.79      686.81     22.23 o
  -3   5  11     3949.40     3894.91     57.96 o
  -1   5  11     5120.07     5480.02     68.63 o
   1   5  11      110.72      155.07     10.79 o
   3   5  11     1939.49     1838.27     33.11 o
   5   5  11       46.51       44.29      7.99 o
   7   5  11     1541.28     1500.88     52.36 o
   9   5  11      169.26      194.96     19.58 o
  11   5  11     3640.61     3456.37     77.94 o
  13   5  11       35.18       16.48     12.73 o
  15   5  11        4.59        4.07     13.55 o
 -14   6  11        6.30       -6.00     22.27 o
 -12   6  11       35.41       26.09     16.45 o
 -10   6  11     1531.27     1459.89     45.23 o
  -8   6  11     1747.14     1543.19     44.26 o
  -6   6  11       12.12        3.20      6.96 o
  -4   6  11        0.78        7.65      5.53 o
  -2   6  11     1948.79     1850.33     35.14 o
   0   6  11       41.99       67.01      7.66 o
   2   6  11     1133.14     1149.06     25.54 o
   4   6  11     4128.87     4166.06     60.71 o
   6   6  11        6.54       14.65      6.89 o
   8   6  11      108.53      137.38     16.09 o
  10   6  11      571.53      580.19     31.16 o
  12   6  11     1061.31     1097.01     42.94 o
  14   6  11      255.19      266.95     27.20 o
 -15   7  11      777.87      651.58     74.54 o
 -13   7  11       82.76       65.87     21.50 o
 -11   7  11      265.09      254.96     24.83 o
  -9   7  11      522.02      539.66     62.34 o
  -7   7  11      103.63      127.03     18.54 o
  -5   7  11      562.36      524.97     26.75 o
  -3   7  11     1016.27      922.36     36.05 o
  -1   7  11      866.31     1021.29     31.52 o
   1   7  11      503.09      526.30     23.26 o
   3   7  11       33.72       42.42      7.66 o
   5   7  11     2117.37     2144.62     40.51 o
   7   7  11     6348.99     5959.36    119.37 o
   9   7  11      269.26      285.85     23.12 o
  11   7  11      488.53      463.77     31.16 o
  13   7  11        0.00        0.91     14.52 o
  15   7  11       96.00       63.12     21.34 o
 -14   8  11       11.00       29.85     28.27 o
 -12   8  11      114.36      110.55     22.22 o
 -10   8  11      129.74      140.90     24.04 o
  -8   8  11      700.98      656.89     33.53 o
  -6   8  11      718.30      615.63     30.85 o
  -4   8  11     1095.18      951.29     47.57 o
  -2   8  11      100.67      115.20     13.02 o
   0   8  11       84.23       92.81     12.16 o
   2   8  11      246.80      227.03     16.19 o
   4   8  11        3.98        7.00      7.98 o
   6   8  11       85.32       98.43     16.29 o
   8   8  11       25.16       22.41     18.33 o
  10   8  11       12.01       14.39     17.17 o
  12   8  11       39.37       53.58     17.65 o
  14   8  11      124.53      130.45     41.02 o
 -13   9  11        4.25        9.04     18.39 o
 -11   9  11       32.00       64.32     16.82 o
  -9   9  11        9.85        5.98     12.56 o
  -7   9  11      291.70      299.67     24.97 o
  -5   9  11      861.43      883.37     37.95 o
  -3   9  11     3972.13     3985.16    162.50 o
  -1   9  11      562.75      623.50     32.22 o
   1   9  11       29.32        4.60     10.97 o
   3   9  11      429.28      421.01     32.73 o
   5   9  11       62.13       24.39     13.76 o
   7   9  11       59.20       58.19     24.70 o
   9   9  11       19.71       44.01     20.33 o
  11   9  11        0.62        6.54     17.40 o
  13   9  11       75.20       90.98     30.13 o
 -12  10  11       27.24       34.75     22.16 o
 -10  10  11       95.57      141.30     33.56 o
  -8  10  11        0.58       17.87     18.65 o
  -6  10  11       49.87       44.36     19.36 o
  -4  10  11      222.62      286.51     32.90 o
  -2  10  11      744.13      783.30     42.24 o
   0  10  11       22.12       20.59     13.48 o
   2  10  11      668.96      701.70     41.94 o
   4  10  11      917.10      878.15     40.17 o
   6  10  11        4.55       33.78     14.83 o
   8  10  11       36.50       24.61     17.31 o
  10  10  11      241.37      226.36     35.42 o
  12  10  11        5.35       22.10     21.68 o
 -11  11  11       14.94       33.92     48.32 o
  -9  11  11       27.89       23.04     20.42 o
  -7  11  11      479.42      422.51     40.73 o
  -5  11  11      224.82      211.83     29.62 o
  -3  11  11       40.04       42.88     21.25 o
  -1  11  11      286.30      295.91     27.32 o
   1  11  11      147.06      144.36     20.21 o
   3  11  11      824.81      666.82     39.11 o
   5  11  11        0.47        2.57     14.43 o
   7  11  11       57.56       68.80     18.80 o
   9  11  11        3.58       46.87     20.51 o
  11  11  11        4.21       26.60     21.56 o
  -8  12  11      121.51      131.89     32.31 o
  -6  12  11        1.91        5.15     19.10 o
  -4  12  11      133.98      154.12     28.19 o
  -2  12  11      115.44      112.89     25.17 o
   0  12  11      135.55      174.91     23.67 o
   2  12  11      601.33      633.68     40.08 o
   4  12  11       35.02       37.79     20.95 o
   6  12  11       78.37      102.70     28.79 o
   8  12  11        0.95       18.62     18.78 o
  -7  13  11      139.64      104.01     26.79 o
  -5  13  11      146.22      136.18     28.87 o
  -3  13  11        0.20      -14.11     20.39 o
  -1  13  11        3.89       18.87     20.74 o
   1  13  11      243.76      240.39     27.94 o
   3  13  11       37.02       49.07     18.48 o
   5  13  11      391.77      434.34     37.10 o
   7  13  11      208.53      372.95     38.33 o
  -2  14  11       20.56        4.48     20.46 o
   0  14  11        0.04        3.93     19.11 o
   2  14  11       29.03       33.23     19.21 o
 -16   0  12       45.53       36.95     31.43 o
 -14   0  12      112.42       66.64     27.48 o
 -12   0  12     5255.35     5205.76    138.27 o
 -10   0  12     1143.31     1026.78     53.06 o
  -8   0  12      846.39      923.98     43.82 o
  -6   0  12     1118.75     1001.86     42.58 o
  -4   0  12     1975.95     1962.65     58.34 o
  -2   0  12     4842.12     4564.50     75.94 o
   0   0  12     3055.29     3027.09     56.21 o
   2   0  12      332.97      277.29     22.26 o
   4   0  12     8726.85     9506.39    148.09 o
   6   0  12     5149.23     5168.71     90.33 o
   8   0  12        1.40        1.12      9.67 o
  10   0  12      122.73      146.79     25.18 o
  12   0  12       17.07        4.20     17.68 o
  14   0  12       20.54       20.15     25.74 o
  16   0  12       31.34      -20.53     20.53 o
 -17   1  12      215.64      245.72     37.58 o
 -15   1  12        9.24        1.33     16.51 o
 -13   1  12        3.81       20.15     12.18 o
 -11   1  12     3256.42     3114.46     67.92 o
  -9   1  12    11018.93    11412.97    166.66 o
  -7   1  12      463.82      425.58     24.35 o
  -5   1  12     5472.61     5888.21     78.84 o
  -3   1  12     1187.44     1271.71     25.18 o
  -1   1  12      303.20      353.11     10.39 o
   1   1  12     1261.95     1304.47     22.93 o
   3   1  12     3699.02     3680.53     48.28 o
   5   1  12      442.31      479.98     14.49 o
   7   1  12     9175.23     8998.95    136.09 o
   9   1  12      471.07      522.23     61.11 o
  11   1  12       76.25       59.11     14.01 o
  13   1  12      459.48      458.00     31.60 o
  15   1  12      497.78      450.31     32.98 o
  17   1  12        1.50        8.02     13.09 o
 -16   2  12       56.56       33.09     19.22 o
 -14   2  12      620.70      554.99     45.68 o
 -12   2  12     1603.24     1572.17     47.36 o
 -10   2  12      706.80      705.33     30.93 o
  -8   2  12      484.22      486.59     26.94 o
  -6   2  12     2200.27     2115.08     47.54 o
  -4   2  12     2409.53     2877.99     46.01 o
  -2   2  12      896.53      905.74     23.71 o
   0   2  12        7.35       10.46      3.92 o
   2   2  12      298.86      367.39     12.50 o
   4   2  12      643.48      746.36     18.14 o
   6   2  12      859.85     1023.86     26.08 o
   8   2  12        3.69       19.55      9.20 o
  10   2  12     1742.46     1482.07     44.58 o
  12   2  12      126.48      113.80     17.88 o
  14   2  12      195.65      217.79     28.24 o
  16   2  12       15.46        4.64     12.27 o
 -15   3  12      101.51       97.98     24.46 o
 -13   3  12        1.52       17.18     12.96 o
 -11   3  12      275.05      297.85     23.47 o
  -9   3  12     1693.59     1648.36     44.29 o
  -7   3  12       68.26       73.52      9.73 o
  -5   3  12     2041.99     2150.34     40.07 o
  -3   3  12     1952.80     2001.66     38.27 o
  -1   3  12      397.42      403.91     12.84 o
   1   3  12      567.60      597.28     17.61 o
   3   3  12     1166.71     1173.53     24.45 o
   5   3  12      275.82      246.19     16.77 o
   7   3  12     1505.95     1465.57     39.82 o
   9   3  12       95.69      113.38     15.32 o
  11   3  12      262.02      279.79     24.56 o
  13   3  12      483.73      529.42     33.37 o
  15   3  12        3.60       11.01     12.51 o
 -16   4  12       24.52       27.70     20.73 o
 -14   4  12       94.14      116.63     22.70 o
 -12   4  12      449.95      387.11     27.10 o
 -10   4  12       82.78       93.37     14.79 o
  -8   4  12     6840.51     6307.78     92.06 o
  -6   4  12      441.68      418.71     18.35 o
  -4   4  12      699.76      724.35     21.40 o
  -2   4  12      147.26      159.74      9.75 o
   0   4  12    18136.64    18794.40    194.55 o
   2   4  12     1383.28     1475.91     36.58 o
   4   4  12     1252.40     1257.97     28.55 o
   6   4  12      462.49      379.28     15.89 o
   8   4  12     1718.19     1665.21     45.40 o
  10   4  12     2046.25     1904.55     52.62 o
  12   4  12      189.69      163.91     21.81 o
  14   4  12        0.08        8.69     12.12 o
  16   4  12       34.92       56.63     26.78 o
 -15   5  12       50.63       73.91     38.22 o
 -13   5  12      157.41      166.56     22.59 o
 -11   5  12       14.94       10.23     10.75 o
  -9   5  12       95.14      104.46     13.43 o
  -7   5  12       25.29       37.08     10.66 o
  -5   5  12      432.96      431.17     28.90 o
  -3   5  12      356.59      306.32     16.14 o
  -1   5  12      187.26      150.17     10.03 o
   1   5  12      181.03      187.04     12.63 o
   3   5  12     1420.41     1422.52     28.82 o
   5   5  12      346.69      386.16     16.60 o
   7   5  12     2762.92     2606.77     57.97 o
   9   5  12        0.03       -8.69      8.69 o
  11   5  12      281.62      272.40     24.86 o
  13   5  12        2.33        7.24     12.30 o
  15   5  12       66.19       89.89     32.82 o
 -14   6  12        1.86        7.44     18.82 o
 -12   6  12       53.33       57.42     18.37 o
 -10   6  12      625.96      600.07     32.24 o
  -8   6  12     1718.90     1640.99     46.32 o
  -6   6  12      196.93      224.35     15.89 o
  -4   6  12      279.98      281.03     15.80 o
  -2   6  12      537.27      536.59     17.33 o
   0   6  12      738.40      741.03     29.26 o
   2   6  12      475.62      482.50     17.32 o
   4   6  12     1136.65     1124.53     26.95 o
   6   6  12        1.71        0.75      6.82 o
   8   6  12        1.92       -1.97     10.75 o
  10   6  12      284.47      259.35     23.74 o
  12   6  12      107.14      133.93     19.25 o
  14   6  12      150.59      184.14     46.57 o
 -13   7  12      152.83      170.38     25.93 o
 -11   7  12       58.71       59.32     28.98 o
  -9   7  12     2035.65     1968.92     60.96 o
  -7   7  12       18.56       23.35     12.73 o
  -5   7  12     2498.46     2503.24     88.94 o
  -3   7  12     1169.85     1158.06     36.33 o
  -1   7  12      656.23      595.23     22.58 o
   1   7  12      300.92      336.06     18.13 o
   3   7  12      436.57      433.19     17.94 o
   5   7  12      163.65      173.89     17.82 o
   7   7  12     4569.22     4538.25     75.51 o
   9   7  12       66.65       57.76     16.31 o
  11   7  12      440.59      403.07     29.12 o
  13   7  12      116.28      149.27     21.28 o
 -14   8  12       18.85      -21.64     21.64 o
 -12   8  12        3.38        5.99     16.27 o
 -10   8  12       12.57       33.77     14.85 o
  -8   8  12     1119.62     1005.26     50.60 o
  -6   8  12        6.07       16.35     11.77 o
  -4   8  12      127.12      170.93     26.12 o
  -2   8  12      815.92      813.45     27.79 o
   0   8  12      273.57      315.20     18.85 o
   2   8  12      547.64      506.56     26.49 o
   4   8  12      423.79      417.81     21.74 o
   6   8  12      298.42      337.92     21.17 o
   8   8  12       29.13       12.50     19.11 o
  10   8  12      698.32      712.75     61.27 o
  12   8  12      259.08      341.62     57.56 o
  14   8  12      313.23      334.92     48.32 o
 -13   9  12        3.28       12.19     19.78 o
 -11   9  12      178.14      172.06     22.69 o
  -9   9  12        6.16      -10.68     11.59 o
  -7   9  12      406.98      398.79     31.91 o
  -5   9  12     1419.12     1420.93     45.67 o
  -3   9  12     1714.97     1665.47     48.18 o
  -1   9  12      989.36      944.43     59.72 o
   1   9  12        6.82       19.02     11.21 o
   3   9  12        8.27        0.92     10.95 o
   5   9  12       38.15       33.16     13.83 o
   7   9  12      246.18      247.77     28.62 o
   9   9  12       61.60      127.53     27.79 o
  11   9  12      235.34      191.24     47.69 o
  13   9  12       11.12       60.80     25.97 o
 -12  10  12        0.42      -14.77     26.29 o
 -10  10  12        0.05       -1.75     21.22 o
  -8  10  12      467.06      611.05     47.22 o
  -6  10  12       19.08       34.79     18.46 o
  -4  10  12        0.40        3.24     20.27 o
  -2  10  12        8.00        7.48     18.03 o
   0  10  12       33.70       43.05     14.98 o
   2  10  12      455.34      425.29     30.94 o
   4  10  12       35.14       30.92     14.87 o
   6  10  12      863.65      907.98     50.00 o
   8  10  12      161.76      200.08     40.51 o
  10  10  12       18.30       48.90     22.88 o
  12  10  12      191.05      241.14     52.90 o
  -9  11  12       37.26       22.40     21.80 o
  -7  11  12      255.50      292.49     43.29 o
  -5  11  12      149.83      173.16     31.62 o
  -3  11  12      693.70      699.82     55.78 o
  -1  11  12       25.61       12.83     22.08 o
   1  11  12       93.74      108.54     26.21 o
   3  11  12       57.91       31.08     14.77 o
   5  11  12        0.05        5.60     14.95 o
   7  11  12       26.99       41.54     18.38 o
   9  11  12       93.89      123.38     46.27 o
  -8  12  12       37.65       23.31     22.78 o
  -6  12  12       72.24      108.70     26.23 o
  -4  12  12       21.24       47.52     24.27 o
  -2  12  12      321.51      386.87     47.08 o
   0  12  12      871.45      941.19     45.90 o
   2  12  12        8.34       -0.82     14.51 o
   4  12  12        1.26       -2.23     13.80 o
   6  12  12       69.46       79.01     22.86 o
   8  12  12       60.26       81.28     27.01 o
  -5  13  12        4.65       17.65     21.72 o
  -3  13  12        7.41        2.63     21.39 o
  -1  13  12      158.36      162.09     28.72 o
   1  13  12       58.26      107.62     21.84 o
   3  13  12      252.17      273.83     30.69 o
   5  13  12        4.92        6.24     16.39 o
  -2  14  12        0.29       21.24     20.41 o
   0  14  12        4.90       -5.15     39.44 o
   2  14  12       90.05      150.04     25.34 o
 -15   1  13      178.72      188.46     51.80 o
 -13   1  13      111.00      134.76     18.47 o
 -11   1  13       22.23        9.77     10.67 o
  -9   1  13      117.24      119.95     18.37 o
  -7   1  13     3660.74     3839.42     71.40 o
  -5   1  13        9.75       15.56      5.82 o
  -3   1  13      417.98      550.80     20.72 o
  -1   1  13     5235.50     5381.16     63.07 o
   1   1  13     2701.36     2854.59     39.70 o
   3   1  13     2382.67     2209.31     37.58 o
   5   1  13        1.85       -1.29      4.99 o
   7   1  13       97.02       82.95     12.06 o
   9   1  13     2566.65     2512.34     61.84 o
  11   1  13       71.64      106.88     18.87 o
  13   1  13      131.71      108.33     18.17 o
  15   1  13       19.56       14.75     14.98 o
 -16   2  13       92.03      121.33     27.93 o
 -14   2  13      151.58      122.39     22.20 o
 -12   2  13      554.35      549.49     31.82 o
 -10   2  13      254.70      284.98     22.44 o
  -8   2  13      652.41      679.50     28.04 o
  -6   2  13       76.28       88.28      9.88 o
  -4   2  13      420.64      441.43     27.51 o
  -2   2  13     1068.25     1125.32     24.85 o
   0   2  13      659.41      613.96     15.38 o
   2   2  13     6321.76     7008.60     81.58 o
   4   2  13     1143.36     1154.30     37.78 o
   6   2  13        1.75        1.54      5.58 o
   8   2  13       51.29       50.14     11.03 o
  10   2  13     3996.26     3849.19     79.83 o
  12   2  13      115.66      145.33     22.42 o
  14   2  13      160.09      141.10     20.39 o
  16   2  13       53.29       85.22     18.87 o
 -15   3  13       59.79       68.45     31.74 o
 -13   3  13       37.25       37.82     13.97 o
 -11   3  13     2650.17     2439.92     59.84 o
  -9   3  13     4205.35     4038.44     78.15 o
  -7   3  13     1101.29     1036.36     28.24 o
  -5   3  13      168.98      203.90     13.40 o
  -3   3  13     2158.47     2379.39     74.83 o
  -1   3  13       93.43       72.60      6.83 o
   1   3  13     6147.35     6405.11     76.28 o
   3   3  13      595.04      553.42     16.47 o
   5   3  13       37.36       52.53      7.32 o
   7   3  13      667.49      681.73     30.77 o
   9   3  13        6.39        3.99      9.41 o
  11   3  13     2399.80     2377.45     61.78 o
  13   3  13        4.79       -8.42     11.14 o
  15   3  13        3.16       -5.47     13.83 o
 -16   4  13      339.14      377.57     43.64 o
 -14   4  13       21.57       38.95     17.46 o
 -12   4  13       98.81      103.63     19.00 o
 -10   4  13      227.37      260.14     21.66 o
  -8   4  13      262.34      252.43     19.43 o
  -6   4  13       90.05       97.84     11.03 o
  -4   4  13     3322.52     3327.54     54.59 o
  -2   4  13     7046.57     6669.51     79.88 o
   0   4  13     1940.21     1972.11     33.03 o
   2   4  13      635.60      717.47     19.02 o
   4   4  13     1968.57     1655.66     34.33 o
   6   4  13      558.15      542.66     31.28 o
   8   4  13     2421.17     2252.03     54.66 o
  10   4  13       87.34       73.85     15.05 o
  12   4  13       75.24       64.52     15.51 o
  14   4  13       23.78       37.00     14.54 o
  16   4  13      234.07      264.03     28.16 o
 -15   5  13       20.22       20.21     28.90 o
 -13   5  13       54.10       71.80     21.95 o
 -11   5  13      959.29      911.07     36.68 o
  -9   5  13      136.51      173.45     18.39 o
  -7   5  13      595.22      669.57     32.61 o
  -5   5  13      272.53      291.11     16.83 o
  -3   5  13       36.80       32.81      9.19 o
  -1   5  13        0.83        2.55      5.36 o
   1   5  13      441.01      380.02     17.36 o
   3   5  13      128.56      136.12     10.60 o
   5   5  13      156.18      160.04     12.18 o
   7   5  13      753.42      733.59     38.27 o
   9   5  13       14.18        7.46     10.31 o
  11   5  13     1441.67     1440.93     47.87 o
  13   5  13      253.67      224.11     24.09 o
  15   5  13      136.59      164.11     22.39 o
 -14   6  13       18.76        7.59     20.89 o
 -12   6  13      168.71      189.58     26.50 o
 -10   6  13      444.23      319.44     29.86 o
  -8   6  13      646.34      520.82     28.36 o
  -6   6  13     3985.13     3771.75     74.03 o
  -4   6  13      884.71      856.42     25.54 o
  -2   6  13      853.59      862.80     21.95 o
   0   6  13      313.21      302.08     18.21 o
   2   6  13      402.42      378.28     15.99 o
   4   6  13      319.94      293.14     15.74 o
   6   6  13      465.44      490.52     27.60 o
   8   6  13      101.56      134.14     17.27 o
  10   6  13       11.28       17.89     11.85 o
  12   6  13      559.14      544.24     34.42 o
  14   6  13        0.39       -1.50     12.96 o
 -13   7  13      164.52      209.36     33.31 o
 -11   7  13      431.11      446.60     35.82 o
  -9   7  13      343.73      361.72     27.69 o
  -7   7  13     2216.29     2110.67     54.86 o
  -5   7  13      497.60      485.52     26.69 o
  -3   7  13     1252.61     1092.11     39.21 o
  -1   7  13     1706.19     1752.70     40.75 o
   1   7  13      921.93      878.44     26.96 o
   3   7  13        1.39        3.28      6.13 o
   5   7  13      115.07      142.16     12.59 o
   7   7  13     3434.80     3498.33     72.90 o
   9   7  13        6.85       13.51     13.05 o
  11   7  13        0.36       14.71     13.40 o
  13   7  13      434.21      453.50     36.70 o
 -12   8  13        5.44       70.77     52.86 o
 -10   8  13       13.63       40.90     15.39 o
  -8   8  13        7.66        6.28     12.02 o
  -6   8  13      950.80      894.01     36.84 o
  -4   8  13       18.24       27.17     12.75 o
  -2   8  13        1.11        6.11     15.00 o
   0   8  13        1.74       -7.15      7.15 o
   2   8  13       14.28        2.49      7.34 o
   4   8  13     1175.04     1081.47     32.37 o
   6   8  13       39.88       33.70     10.87 o
   8   8  13       67.61       41.17     21.40 o
  10   8  13      115.61      113.70     42.64 o
  12   8  13      290.44      377.76     48.78 o
 -11   9  13      219.92      289.50     39.05 o
  -9   9  13      248.64      315.42     33.62 o
  -7   9  13        2.23        3.12     13.61 o
  -5   9  13     2960.48     3134.61     72.31 o
  -3   9  13        0.58        7.09     11.73 o
  -1   9  13     1464.90     1533.57     70.54 o
   1   9  13      551.18      556.77     32.19 o
   3   9  13      193.06      247.84     23.12 o
   5   9  13      146.09      134.50     19.81 o
   7   9  13     1152.72     1216.97     52.68 o
   9   9  13      994.85     1066.84    127.28 o
  11   9  13       65.39       79.75     34.58 o
 -10  10  13       11.40       27.36     20.54 o
  -8  10  13        7.18       -6.79     17.10 o
  -6  10  13       87.47       92.23     23.16 o
  -4  10  13       91.45      122.23     38.56 o
  -2  10  13        0.95      -12.30     14.82 o
   0  10  13     2623.91     2430.01     63.96 o
   2  10  13      847.43      812.73     44.68 o
   4  10  13     1818.88     1799.51     86.75 o
   6  10  13      399.89      479.20     40.44 o
   8  10  13       22.52       33.35     19.54 o
  10  10  13       68.11      105.40     26.48 o
  -9  11  13      107.36      142.02     29.34 o
  -7  11  13        1.34        5.01     17.54 o
  -5  11  13        4.34       31.27     20.14 o
  -3  11  13      463.25      477.76     41.84 o
  -1  11  13        0.29      -11.83     14.51 o
   1  11  13     1171.91     1235.04     84.85 o
   3  11  13        0.00        0.24     13.26 o
   5  11  13      300.23      325.18     29.88 o
   7  11  13      113.19       96.08     39.09 o
   9  11  13        3.05       32.88     20.71 o
  -8  12  13      208.52      151.05     32.17 o
  -6  12  13      398.91      483.27     46.50 o
  -4  12  13      758.10      779.32     55.17 o
  -2  12  13      112.62       96.69     23.49 o
   0  12  13      128.39      152.91     27.60 o
   2  12  13       16.45       28.93     15.96 o
   4  12  13       30.54       35.60     16.77 o
   6  12  13      331.44      388.10     38.93 o
   8  12  13      233.00      264.61     40.70 o
  -5  13  13       70.43       66.90     25.00 o
  -3  13  13       17.94       40.27     21.39 o
  -1  13  13       75.36       84.46     24.76 o
   1  13  13      185.75      239.40     34.45 o
   3  13  13       31.24       64.96     19.49 o
   5  13  13       37.09       52.89     26.58 o
 -16   0  14        0.30       14.53     27.16 o
 -14   0  14        0.05        9.78     18.63 o
 -12   0  14      617.51      628.38     53.38 o
 -10   0  14     1897.70     1969.46     73.42 o
  -8   0  14     1008.75      995.56     47.15 o
  -6   0  14      902.94      933.26     42.77 o
  -4   0  14       56.86       79.88     15.02 o
  -2   0  14    10966.72    11263.98    288.89 o
   0   0  14    30629.01    31027.88    433.78 o
   2   0  14     7701.68     7946.68    162.59 o
   4   0  14     1114.38     1325.04     36.27 o
   6   0  14     2586.70     2457.80     74.36 o
   8   0  14      272.90      299.51     31.02 o
  10   0  14     4953.41     4499.68    125.49 o
  12   0  14        0.03       -8.93     16.09 o
  14   0  14       11.99       62.39     23.90 o
  16   0  14       26.41        4.73     22.19 o
 -15   1  14      192.49      112.10     25.63 o
 -13   1  14     1643.24     1703.40     52.38 o
 -11   1  14      225.39      227.35     32.18 o
  -9   1  14      191.10      193.23     19.17 o
  -7   1  14     1259.93     1230.63     36.03 o
  -5   1  14     1403.66     1301.99     51.09 o
  -3   1  14    11581.36    12011.63    145.94 o
  -1   1  14        5.51       23.76      4.68 o
   1   1  14        0.00        0.12      3.93 o
   3   1  14     5746.08     5807.55     71.07 o
   5   1  14     1726.41     1585.51     52.70 o
   7   1  14      182.74      208.68     17.97 o
   9   1  14        0.09       10.72      9.89 o
  11   1  14     6274.63     5755.48    108.07 o
  13   1  14     1775.40     1590.08     52.63 o
  15   1  14        0.15        3.01     13.61 o
 -16   2  14      155.52      114.10     26.74 o
 -14   2  14       38.65       32.79     14.34 o
 -12   2  14       73.38       79.59     17.49 o
 -10   2  14        6.39       15.64     10.47 o
  -8   2  14        0.10       -0.59      8.98 o
  -6   2  14      122.90      186.82     15.99 o
  -4   2  14       63.23       61.81      8.65 o
  -2   2  14      932.98      962.22     23.12 o
   0   2  14      135.52      148.48     11.14 o
   2   2  14     3518.65     3941.79     52.72 o
   4   2  14     2269.69     2393.48     38.08 o
   6   2  14      488.00      498.22     22.47 o
   8   2  14      970.47      997.01     34.21 o
  10   2  14        0.05       17.47     11.47 o
  12   2  14      425.42      370.45     28.84 o
  14   2  14      230.19      249.25     27.48 o
  16   2  14        7.25       24.49     14.98 o
 -15   3  14       15.57        4.95     17.77 o
 -13   3  14      581.57      663.68     37.12 o
 -11   3  14       52.64       68.00     15.28 o
  -9   3  14     2092.48     2021.98     51.73 o
  -7   3  14      391.38      380.58     22.11 o
  -5   3  14      223.71      215.88     14.02 o
  -3   3  14       29.15       60.04      8.06 o
  -1   3  14      125.19      169.69      9.53 o
   1   3  14        6.77       12.45      4.83 o
   3   3  14     2413.67     2397.86     38.49 o
   5   3  14      236.04      252.82     13.31 o
   7   3  14      488.70      520.15     33.09 o
   9   3  14     1547.52     1444.02     44.15 o
  11   3  14       32.62       37.35     13.29 o
  13   3  14      520.40      451.30     32.37 o
  15   3  14       26.61       38.07     14.80 o
 -14   4  14      124.02      159.93     25.22 o
 -12   4  14      221.24      213.46     22.45 o
 -10   4  14     1783.92     1664.56     47.62 o
  -8   4  14       89.84      143.92     16.65 o
  -6   4  14      220.83      216.47     15.31 o
  -4   4  14      202.50      170.18     12.93 o
  -2   4  14      668.08      759.72     24.18 o
   0   4  14      382.21      435.92     15.11 o
   2   4  14     1829.74     2033.15     40.55 o
   4   4  14        1.61        9.29      6.45 o
   6   4  14      482.82      430.99     19.51 o
   8   4  14       12.48       22.54     11.01 o
  10   4  14      239.29      179.37     22.38 o
  12   4  14      337.36      322.80     27.55 o
  14   4  14      347.19      305.71     31.47 o
 -15   5  14       32.17       43.74     36.80 o
 -13   5  14        4.47      -12.68     12.68 o
 -11   5  14      411.59      389.96     31.27 o
  -9   5  14      420.59      385.04     25.07 o
  -7   5  14       45.32       33.77      9.49 o
  -5   5  14       11.05        1.62      7.39 o
  -3   5  14    16710.47    16897.15    225.46 o
  -1   5  14     6663.67     6699.66     82.75 o
   1   5  14     3863.72     4120.25     57.54 o
   3   5  14      935.53      927.70     25.61 o
   5   5  14     1428.00     1387.57     32.92 o
   7   5  14      560.66      539.61     42.78 o
   9   5  14       30.19       24.06     11.75 o
  11   5  14      243.38      250.06     23.85 o
  13   5  14       19.17       41.20     14.91 o
  15   5  14      104.03      141.60     21.57 o
 -14   6  14       71.53       50.82     29.69 o
 -12   6  14       34.65       38.48     17.91 o
 -10   6  14      518.32      538.87     37.82 o
  -8   6  14      863.84      812.19     34.19 o
  -6   6  14      395.29      362.09     24.10 o
  -4   6  14     1622.28     1536.59     35.93 o
  -2   6  14      269.53      246.92     24.47 o
   0   6  14      321.89      333.67     16.78 o
   2   6  14      337.38      353.05     15.77 o
   4   6  14      641.57      575.86     20.31 o
   6   6  14      736.10      714.77     25.05 o
   8   6  14      812.93      853.36     52.66 o
  10   6  14       17.24       26.83     12.47 o
  12   6  14      236.70      279.94     26.76 o
  14   6  14       26.78       20.15     14.49 o
 -13   7  14      198.99      193.10     32.45 o
 -11   7  14      208.62      250.02     29.44 o
  -9   7  14      236.46      278.51     30.58 o
  -7   7  14     1072.61     1047.81     43.95 o
  -5   7  14     1826.21     1757.26     48.28 o
  -3   7  14     1190.46     1075.79     39.73 o
  -1   7  14        4.79       14.62      9.04 o
   1   7  14      121.22      133.91     13.68 o
   3   7  14       66.04       79.58     11.24 o
   5   7  14     1456.02     1430.80     32.98 o
   7   7  14     2723.23     2539.37     59.97 o
   9   7  14        4.20       13.08     11.57 o
  11   7  14      521.77      565.24     58.24 o
  13   7  14      108.20      128.36     20.75 o
 -12   8  14       50.45       48.02     22.03 o
 -10   8  14       79.06       85.35     20.08 o
  -8   8  14      835.33      779.00     37.53 o
  -6   8  14      681.41      683.84     33.98 o
  -4   8  14     4438.80     4155.07    113.20 o
  -2   8  14     1593.50     1603.38    115.15 o
   0   8  14      411.96      430.41     22.20 o
   2   8  14      148.41      169.22     15.76 o
   4   8  14     3640.93     3220.86     66.81 o
   6   8  14       36.03       58.90     14.03 o
   8   8  14      526.83      455.93     45.62 o
  10   8  14       64.55       49.07     26.22 o
  12   8  14       98.59       45.35     24.48 o
 -11   9  14        7.37        4.56     17.26 o
  -9   9  14        5.73        4.13     13.43 o
  -7   9  14      712.53      706.96     60.70 o
  -5   9  14     1369.03     1308.50     44.91 o
  -3   9  14       22.38        7.00     12.09 o
  -1   9  14      749.56      734.57     43.60 o
   1   9  14     2991.36     2925.62     75.68 o
   3   9  14       20.18       39.36     13.97 o
   5   9  14       43.36       42.21     13.75 o
   7   9  14      307.64      303.27     38.26 o
   9   9  14       87.72       86.48     27.11 o
  11   9  14        3.03        5.57     22.53 o
 -10  10  14      230.27      238.27     41.02 o
  -8  10  14       35.07       27.11     20.36 o
  -6  10  14       57.44       82.39     33.25 o
  -4  10  14       85.70      112.10     34.08 o
  -2  10  14      350.78      365.23     48.08 o
   0  10  14      150.73      134.21     26.53 o
   2  10  14      792.25      745.10     45.38 o
   4  10  14      125.17      172.43     22.46 o
   6  10  14      218.49      320.44     32.61 o
   8  10  14        0.07        0.96     18.23 o
  10  10  14       13.39       55.44     25.04 o
  -9  11  14      541.57      662.90     54.69 o
  -7  11  14        3.45        2.42     19.41 o
  -5  11  14        4.83        3.30     17.13 o
  -3  11  14      145.76      195.76     28.97 o
  -1  11  14        1.49       -0.25     15.39 o
   1  11  14      112.33      121.16     25.01 o
   3  11  14       59.49       49.52     17.76 o
   5  11  14       30.19       19.54     16.06 o
   7  11  14       56.88       48.75     35.45 o
   9  11  14       67.28       61.69     29.45 o
  -8  12  14      370.25      389.56     42.74 o
  -6  12  14       16.11       19.39     20.83 o
  -4  12  14        0.49      -10.04     20.49 o
  -2  12  14       13.93       23.83     18.86 o
   0  12  14      102.93      147.26     27.39 o
   2  12  14       67.82       94.12     23.48 o
   4  12  14        4.03       30.29     19.45 o
   6  12  14       50.80       46.51     20.28 o
   8  12  14       14.84       35.53     24.45 o
  -5  13  14       19.45       19.37     21.58 o
  -3  13  14      206.20      159.03     30.33 o
  -1  13  14       23.05       23.41     23.16 o
   1  13  14       19.22       37.32     22.50 o
   3  13  14      380.62      464.45     77.42 o
   5  13  14       10.80       41.85     20.94 o
 -15   1  15        4.77        0.59     15.97 o
 -13   1  15      492.48      457.69     31.69 o
 -11   1  15     1413.71     1406.60     44.83 o
  -9   1  15      139.63      126.16     16.07 o
  -7   1  15       75.80       62.29     15.50 o
  -5   1  15     2399.45     2330.55     50.71 o
  -3   1  15      668.86      658.11     23.83 o
  -1   1  15      234.74      259.53     11.22 o
   1   1  15      335.08      360.12     16.78 o
   3   1  15       41.80       31.26      6.65 o
   5   1  15      278.17      285.04     13.70 o
   7   1  15        7.77       13.68      8.27 o
   9   1  15     1620.05     1546.72     70.40 o
  11   1  15      236.40      296.03     25.40 o
  13   1  15      558.36      450.49     32.51 o
  15   1  15       79.53       70.84     17.70 o
 -16   2  15       38.23       61.07     23.57 o
 -14   2  15       31.43       38.71     16.16 o
 -12   2  15       22.53       19.42     12.73 o
 -10   2  15        0.15        0.55     10.35 o
  -8   2  15     1573.70     1475.12     42.19 o
  -6   2  15     1608.96     1482.19     39.86 o
  -4   2  15      158.82      134.06     17.16 o
  -2   2  15      872.80      897.91     22.83 o
   0   2  15      126.52      156.56      9.43 o
   2   2  15     7542.80     7792.40    103.62 o
   4   2  15     4055.26     4128.43     58.89 o
   6   2  15      847.98      883.12     30.01 o
   8   2  15      435.86      372.24     24.53 o
  10   2  15       67.51       48.24     13.82 o
  12   2  15      662.15      598.67     35.22 o
  14   2  15       53.82       27.73     14.54 o
  16   2  15        6.07        2.12     14.36 o
 -15   3  15      211.50      181.75     31.54 o
 -13   3  15        0.01       -2.80     13.66 o
 -11   3  15        0.32       -5.52     10.86 o
  -9   3  15      444.17      373.98     25.45 o
  -7   3  15      204.41      192.94     18.02 o
  -5   3  15        2.42       15.83      8.11 o
  -3   3  15     1858.92     1944.88     38.02 o
  -1   3  15     4017.91     4126.71     65.75 o
   1   3  15     1313.43     1284.70     25.73 o
   3   3  15     2369.16     2248.53     37.47 o
   5   3  15       57.89       60.43      8.49 o
   7   3  15        8.68        4.36      8.25 o
   9   3  15      890.87      864.77     61.70 o
  11   3  15      316.35      307.07     25.92 o
  13   3  15       91.40      117.66     19.27 o
  15   3  15       30.44       50.07     16.78 o
 -14   4  15        0.01       -5.54     14.09 o
 -12   4  15        4.70       20.59     13.05 o
 -10   4  15     1036.09      962.07     44.97 o
  -8   4  15     1596.04     1468.44     42.96 o
  -6   4  15      503.68      449.66     24.02 o
  -4   4  15     1422.37     1394.87     32.59 o
  -2   4  15     2273.40     2433.39     48.68 o
   0   4  15       12.07       37.25      7.50 o
   2   4  15     2178.35     2056.68     39.95 o
   4   4  15     1095.79     1129.40     26.69 o
   6   4  15     2373.85     2243.07     44.79 o
   8   4  15      246.29      276.60     22.62 o
  10   4  15      287.30      266.01     24.21 o
  12   4  15      206.63      195.95     23.07 o
  14   4  15       49.79       41.07     17.00 o
 -15   5  15       39.69       39.64     35.06 o
 -13   5  15      159.08      179.33     27.01 o
 -11   5  15        0.21       -9.76     11.05 o
  -9   5  15     1546.74     1544.59     45.88 o
  -7   5  15        0.50       12.76      9.90 o
  -5   5  15      162.66      151.73     16.75 o
  -3   5  15    10408.36    10379.77    134.11 o
  -1   5  15        0.74       13.95     16.33 o
   1   5  15       11.11       12.73      6.48 o
   3   5  15     1835.21     1666.88     40.14 o
   5   5  15       86.27       82.33     10.31 o
   7   5  15      147.01      113.87     15.54 o
   9   5  15      225.92      240.69     22.74 o
  11   5  15       43.62       31.90     13.75 o
  13   5  15       75.05      109.33     19.50 o
  15   5  15        5.48       13.67     17.78 o
 -14   6  15        0.03       -1.70     22.08 o
 -12   6  15        0.06       13.47     15.73 o
 -10   6  15        6.14       14.15     15.56 o
  -8   6  15       53.02       67.36     27.67 o
  -6   6  15     1848.84     1639.05     46.07 o
  -4   6  15     3967.94     3576.98     61.69 o
  -2   6  15        0.36        1.10      6.35 o
   0   6  15     1063.47     1083.18     28.69 o
   2   6  15     2002.22     1925.48     36.85 o
   4   6  15     3620.44     3487.49     55.04 o
   6   6  15      385.17      423.25     23.89 o
   8   6  15     1026.54     1020.71     50.28 o
  10   6  15      553.86      604.54     34.53 o
  12   6  15        6.94        6.49     13.11 o
  14   6  15       91.61      146.94     22.80 o
 -13   7  15      211.85      214.57     29.58 o
 -11   7  15       22.69        6.82     16.88 o
  -9   7  15       77.22       81.50     20.34 o
  -7   7  15      491.19      438.38     28.75 o
  -5   7  15       40.65       33.77     13.26 o
  -3   7  15     3621.06     3241.88     68.11 o
  -1   7  15      225.89      210.87     23.24 o
   1   7  15       28.93       26.03      9.32 o
   3   7  15      171.36      170.75     15.30 o
   5   7  15      714.93      700.85     23.61 o
   7   7  15      168.94      186.80     21.81 o
   9   7  15       52.29       59.75     14.61 o
  11   7  15      121.38      130.24     20.04 o
  13   7  15        0.92       11.65     14.66 o
 -12   8  15       31.35       22.60     17.80 o
 -10   8  15       96.71      128.32     27.44 o
  -8   8  15      795.38      760.94     49.14 o
  -6   8  15      192.92      228.34     25.62 o
  -4   8  15     5194.35     4781.78    142.28 o
  -2   8  15      105.90      127.70     22.66 o
   0   8  15        6.44       -3.54      8.78 o
   2   8  15      115.93       94.02     13.74 o
   4   8  15     3961.01     3643.83     66.60 o
   6   8  15      121.67      125.13     22.16 o
   8   8  15       20.37       34.42     25.43 o
  10   8  15      413.90      439.23     60.25 o
  12   8  15       40.56       64.37     28.89 o
 -11   9  15       41.80       54.13     20.67 o
  -9   9  15      193.12      230.93     28.69 o
  -7   9  15        3.62       17.46     14.56 o
  -5   9  15      409.93      444.07     38.16 o
  -3   9  15       60.92       80.09     16.29 o
  -1   9  15       35.52       40.82     13.20 o
   1   9  15      104.87      118.42     21.95 o
   3   9  15      499.53      449.54     30.54 o
   5   9  15      151.22      169.67     21.37 o
   7   9  15       75.56       60.18     23.20 o
   9   9  15       97.55      128.71     29.68 o
  11   9  15       65.56       86.67     29.67 o
 -10  10  15       11.04       61.64     36.56 o
  -8  10  15        1.50      -16.35     16.35 o
  -6  10  15      324.92      299.14     35.94 o
  -4  10  15        9.00      -11.13     17.39 o
  -2  10  15      801.67      804.37     49.59 o
   0  10  15       19.06        2.59     15.79 o
   2  10  15      241.08      212.48     28.67 o
   4  10  15      861.23      772.40     45.95 o
   6  10  15      212.33      209.39     26.90 o
   8  10  15      246.86      293.80     41.59 o
  10  10  15      239.08      382.80     68.22 o
  -9  11  15       38.24       55.85     37.74 o
  -7  11  15       89.16       88.45     44.60 o
  -5  11  15       11.16        0.99     17.98 o
  -3  11  15       50.38       62.16     21.54 o
  -1  11  15      242.25      222.32     46.24 o
   1  11  15      132.84      120.72     26.93 o
   3  11  15       27.97       21.36     15.01 o
   5  11  15      198.52      189.89     24.45 o
   7  11  15       91.84      110.86     28.15 o
   9  11  15      122.18      164.49     34.38 o
  -6  12  15       13.17       47.36     22.78 o
  -4  12  15       43.16       84.11     27.01 o
  -2  12  15        2.69       -3.16     17.98 o
   0  12  15      139.70       95.81     25.15 o
   2  12  15       41.44       37.98     21.29 o
   4  12  15        7.48       34.21     17.06 o
   6  12  15       15.38       32.43     18.96 o
  -3  13  15       12.95       35.37     22.05 o
  -1  13  15      106.32      100.48     25.71 o
   1  13  15      302.42      421.15     42.89 o
   3  13  15       33.39       38.58     21.37 o
 -16   0  16        2.83        1.58     30.00 o
 -14   0  16      922.65      933.21     59.67 o
 -12   0  16       24.55       82.43     67.04 o
 -10   0  16       94.78       99.95     23.37 o
  -8   0  16       44.51       13.80     13.50 o
  -6   0  16     2331.65     2279.05     73.68 o
  -4   0  16     4728.17     4813.78    116.80 o
  -2   0  16       22.32       33.50     16.50 o
   0   0  16     3526.05     3568.55     67.94 o
   2   0  16      154.92      182.35     15.82 o
   4   0  16      510.22      607.10     31.48 o
   6   0  16        1.22       -1.66     15.87 o
   8   0  16     1913.75     1797.78     68.67 o
  10   0  16     8360.19     7850.66    188.62 o
  12   0  16      104.88      119.79     27.09 o
  14   0  16        5.04      -13.04     17.52 o
  16   0  16       65.69      104.06     28.57 o
 -15   1  16      190.16      229.40     41.69 o
 -13   1  16       21.03       27.08     14.13 o
 -11   1  16      556.43      556.76     32.12 o
  -9   1  16     1298.13     1222.43     39.99 o
  -7   1  16     3758.87     3760.91     73.50 o
  -5   1  16     1067.67     1045.00     40.28 o
  -3   1  16       11.56       22.26      9.08 o
  -1   1  16      669.59      696.59     25.39 o
   1   1  16     2644.81     2617.64     39.58 o
   3   1  16      819.02      777.92     33.69 o
   5   1  16     1874.56     1883.30     34.06 o
   7   1  16     1628.91     1572.79     49.44 o
   9   1  16      980.68      892.85     35.24 o
  11   1  16       71.21       76.39     19.00 o
  13   1  16      359.67      313.91     28.29 o
  15   1  16       12.31       -5.44     13.48 o
 -14   2  16      202.90      158.44     21.73 o
 -12   2  16      403.09      440.73     30.47 o
 -10   2  16      196.47      163.41     19.11 o
  -8   2  16      242.97      277.91     22.40 o
  -6   2  16        0.06       -1.51     10.12 o
  -4   2  16     1831.64     1774.78     77.93 o
  -2   2  16      333.30      313.27     17.13 o
   0   2  16      182.94      188.21     12.35 o
   2   2  16      112.25      111.18      9.64 o
   4   2  16       19.53       37.18      9.58 o
   6   2  16     1567.45     1502.93     40.67 o
   8   2  16      849.79      844.50     33.03 o
  10   2  16     2339.20     2080.65     56.65 o
  12   2  16      434.39      401.97     30.21 o
  14   2  16        0.02       -4.38     12.40 o
 -15   3  16      652.18      719.35     56.81 o
 -13   3  16      300.54      328.04     28.59 o
 -11   3  16        0.05       -7.72     11.40 o
  -9   3  16     1436.59     1432.62     44.39 o
  -7   3  16      573.45      569.00     27.01 o
  -5   3  16      164.75      144.60     15.22 o
  -3   3  16      466.43      455.44     18.07 o
  -1   3  16     2839.87     2784.70     77.95 o
   1   3  16     1816.53     1844.50     32.80 o
   3   3  16       37.07       53.18      7.95 o
   5   3  16      251.61      269.53     14.63 o
   7   3  16      473.50      454.21     25.14 o
   9   3  16      133.40      100.15     16.18 o
  11   3  16      221.93      222.13     24.64 o
  13   3  16       28.87       20.38     13.02 o
  15   3  16       61.15       71.06     18.63 o
 -14   4  16       74.95       78.58     18.79 o
 -12   4  16      133.73      105.84     18.64 o
 -10   4  16      736.44      708.04     34.49 o
  -8   4  16     1074.94      990.12     35.39 o
  -6   4  16      143.96      162.46     24.46 o
  -4   4  16      805.83      808.42     26.61 o
  -2   4  16      511.36      485.86     19.05 o
   0   4  16      336.01      389.38     17.46 o
   2   4  16      441.58      419.46     20.98 o
   4   4  16     2239.54     2168.41     38.80 o
   6   4  16      386.21      317.87     21.41 o
   8   4  16     2289.79     2169.64     55.38 o
  10   4  16      275.71      325.74     27.26 o
  12   4  16       27.75       36.34     15.16 o
  14   4  16       41.12       48.10     16.54 o
 -13   5  16       43.82       42.10     20.11 o
 -11   5  16      154.63      171.45     20.95 o
  -9   5  16      769.71      755.69     33.32 o
  -7   5  16        0.99        5.75      9.87 o
  -5   5  16       13.34       11.99      9.02 o
  -3   5  16      331.46      343.88     18.24 o
  -1   5  16     1326.35     1257.59     30.91 o
   1   5  16       41.42       59.50      8.42 o
   3   5  16      950.63      905.06     24.19 o
   5   5  16     1577.81     1610.69     47.18 o
   7   5  16      528.97      495.54     27.40 o
   9   5  16        0.20       24.10     11.86 o
  11   5  16      512.41      596.07     35.01 o
  13   5  16       30.20       54.02     15.55 o
 -14   6  16       64.54       57.13     27.52 o
 -12   6  16        0.00        8.61     16.27 o
 -10   6  16        5.94       16.84     21.71 o
  -8   6  16      277.79      303.25     30.37 o
  -6   6  16      322.39      371.46     30.54 o
  -4   6  16       49.50       46.35      9.96 o
  -2   6  16      572.27      531.44     29.74 o
   0   6  16      155.81      114.49     20.10 o
   2   6  16      512.07      523.88     21.04 o
   4   6  16       17.04        8.77      7.48 o
   6   6  16     1150.73     1060.81     35.81 o
   8   6  16       19.68       11.40     11.07 o
  10   6  16      181.42      199.48     22.81 o
  12   6  16      148.64      225.72     24.65 o
  14   6  16        2.71        2.04     16.32 o
 -13   7  16        0.34       17.98     19.47 o
 -11   7  16      232.33      250.20     30.13 o
  -9   7  16        8.69       38.98     20.81 o
  -7   7  16     1761.69     1533.14     62.62 o
  -5   7  16       75.97       92.97     16.78 o
  -3   7  16      675.05      633.76     30.45 o
  -1   7  16       49.97       64.52     13.61 o
   1   7  16      153.52      126.97     15.86 o
   3   7  16      326.44      366.86     21.15 o
   5   7  16      810.62      753.95     24.93 o
   7   7  16      831.66      908.02     35.05 o
   9   7  16      303.26      319.72     27.56 o
  11   7  16       88.63      118.93     19.15 o
  13   7  16        0.00      -13.27     13.27 o
 -12   8  16       89.48      142.91     25.37 o
 -10   8  16      153.63      169.16     29.86 o
  -8   8  16      324.83      267.23     34.26 o
  -6   8  16        0.46       -4.23     14.47 o
  -4   8  16     3134.28     3283.40     74.20 o
  -2   8  16      366.56      361.85     26.31 o
   0   8  16      376.64      396.98     25.83 o
   2   8  16      433.94      417.46     26.18 o
   4   8  16     2012.89     1825.08     44.46 o
   6   8  16       21.00       41.62     12.48 o
   8   8  16      325.63      362.74     70.98 o
  10   8  16       12.98       62.52     27.41 o
  12   8  16       10.45       18.66     26.29 o
 -11   9  16       62.17      120.76     22.90 o
  -9   9  16        0.06       -1.58     19.50 o
  -7   9  16       65.14       83.44     18.05 o
  -5   9  16      225.87      245.90     24.76 o
  -3   9  16     1105.98     1228.83     51.29 o
  -1   9  16        6.05       10.47     12.80 o
   1   9  16       30.29       35.61     17.19 o
   3   9  16        1.03       -6.57     11.35 o
   5   9  16       47.04       59.58     15.96 o
   7   9  16        6.68       16.18     20.63 o
   9   9  16      249.51      280.31     58.59 o
  11   9  16       65.22       88.89     30.12 o
 -10  10  16      292.70      299.98     46.79 o
  -8  10  16       83.20       69.03     29.93 o
  -6  10  16       17.22      -15.49     15.49 o
  -4  10  16      256.23      280.50     33.33 o
  -2  10  16      110.84      124.10     23.68 o
   0  10  16      374.82      382.49     35.98 o
   2  10  16     1093.08     1072.44    106.16 o
   4  10  16      185.12      229.47     24.65 o
   6  10  16       36.64       27.23     17.73 o
   8  10  16       67.99       80.72     33.48 o
  10  10  16      107.51       75.17     42.32 o
  -7  11  16        0.08        4.74     19.34 o
  -5  11  16      182.23      216.98     33.41 o
  -3  11  16      645.17      558.34     51.57 o
  -1  11  16       18.00       -1.55     17.37 o
   1  11  16       36.55       41.32     21.17 o
   3  11  16       83.34      132.64     24.38 o
   5  11  16       28.44       35.46     18.35 o
   7  11  16        7.45      -10.20     19.32 o
  -6  12  16      149.92      146.57     31.21 o
  -4  12  16        1.41       27.36     21.12 o
  -2  12  16        0.01       13.90     19.78 o
   0  12  16       12.04       26.72     20.62 o
   2  12  16        3.29       14.56     22.92 o
   4  12  16        8.34        6.30     18.54 o
   6  12  16        8.92        5.74     43.66 o
  -3  13  16        4.06        2.02     18.97 o
  -1  13  16        2.44       29.06     21.45 o
   1  13  16       45.49       72.40     31.06 o
   3  13  16        1.20       -2.21     20.34 o
 -15   1  17       89.42       96.75     47.89 o
 -13   1  17        9.83        4.20     13.43 o
 -11   1  17      461.85      455.30     30.48 o
  -9   1  17      191.68      165.48     19.16 o
  -7   1  17      313.20      312.09     22.30 o
  -5   1  17     1262.20     1197.01     40.03 o
  -3   1  17     1900.12     1979.85     45.68 o
  -1   1  17      566.10      576.42     28.62 o
   1   1  17     1410.19     1503.04     32.16 o
   3   1  17     1189.25     1177.89     25.82 o
   5   1  17      394.45      425.19     17.14 o
   7   1  17       14.00       14.45     13.04 o
   9   1  17      633.09      647.59     32.27 o
  11   1  17       12.82       21.88     12.93 o
  13   1  17      157.46      135.46     21.20 o
  15   1  17        9.20       12.31     14.71 o
 -14   2  17       15.18       71.97     47.04 o
 -12   2  17     1014.28     1004.34     41.79 o
 -10   2  17       13.77        6.52     11.21 o
  -8   2  17       26.69       24.11     10.52 o
  -6   2  17       35.98       27.47     10.35 o
  -4   2  17     1896.40     1780.73     44.11 o
  -2   2  17     3517.20     3305.78    120.31 o
   0   2  17      467.48      489.95     23.84 o
   2   2  17        0.01        8.02      5.46 o
   4   2  17      765.61      847.46     27.51 o
   6   2  17       61.41       57.12     11.64 o
   8   2  17      665.72      665.28     31.11 o
  10   2  17       11.16       17.51     12.33 o
  12   2  17        1.25       -0.46     14.84 o
  14   2  17      408.06      437.39     34.11 o
 -15   3  17        0.08        2.52     16.94 o
 -13   3  17       47.04       48.61     16.44 o
 -11   3  17        0.00        6.87     12.30 o
  -9   3  17     3335.08     3126.87     83.98 o
  -7   3  17      120.19      141.97     23.87 o
  -5   3  17      123.27      142.70     15.36 o
  -3   3  17     2553.07     2465.71     94.78 o
  -1   3  17      140.27      151.64     12.09 o
   1   3  17       21.83       22.98      6.34 o
   3   3  17     2837.71     2946.36     46.18 o
   5   3  17      623.47      607.71     21.98 o
   7   3  17     2115.88     2039.13     51.90 o
   9   3  17     3431.94     3309.64     73.71 o
  11   3  17      224.36      208.99     22.32 o
  13   3  17       61.07       68.48     16.90 o
  15   3  17        0.33       -1.16     17.39 o
 -14   4  17      188.73      244.16     27.69 o
 -12   4  17      699.14      616.16     34.72 o
 -10   4  17       82.20      121.07     17.92 o
  -8   4  17      973.70      950.78     35.87 o
  -6   4  17       24.43       14.15      9.90 o
  -4   4  17      227.35      205.07     17.09 o
  -2   4  17       74.51       69.01      9.63 o
   0   4  17       87.20      100.79     10.71 o
   2   4  17     1228.46     1101.89     32.19 o
   4   4  17     2531.44     2424.25     42.20 o
   6   4  17      282.18      316.89     22.17 o
   8   4  17      293.99      306.83     24.02 o
  10   4  17     1134.73     1026.74     42.14 o
  12   4  17       27.91       37.23     15.59 o
  14   4  17       41.31       50.09     17.31 o
 -13   5  17        1.17       -8.53     18.80 o
 -11   5  17       94.75       86.08     17.21 o
  -9   5  17      353.55      356.55     26.27 o
  -7   5  17      638.83      542.26     28.35 o
  -5   5  17     1070.96      980.04     33.78 o
  -3   5  17       14.93       26.27      8.02 o
  -1   5  17       33.45       53.78     10.60 o
   1   5  17     1999.87     1836.31     39.18 o
   3   5  17        0.12       -2.34      7.77 o
   5   5  17      338.89      331.16     17.77 o
   7   5  17     2425.93     2302.70     78.11 o
   9   5  17      323.25      368.58     40.44 o
  11   5  17      261.33      281.35     26.35 o
  13   5  17       55.01       53.77     17.01 o
 -12   6  17      311.14      336.27     36.98 o
 -10   6  17      351.72      396.48     36.04 o
  -8   6  17      781.35      844.07     44.73 o
  -6   6  17      405.65      395.17     32.09 o
  -4   6  17      110.09      151.12     18.21 o
  -2   6  17     2656.00     2384.99     48.32 o
   0   6  17     1425.14     1439.31     35.03 o
   2   6  17      113.45       91.32     12.49 o
   4   6  17       24.16       16.58      8.03 o
   6   6  17       17.77        8.64      9.76 o
   8   6  17      294.74      305.83     25.08 o
  10   6  17       99.82      109.52     18.33 o
  12   6  17      125.55      154.97     21.67 o
 -13   7  17       39.14       39.21     21.15 o
 -11   7  17        0.15       16.29     18.00 o
  -9   7  17       22.72       31.26     18.32 o
  -7   7  17        7.96       27.39     17.01 o
  -5   7  17     1065.78      958.88     77.73 o
  -3   7  17       50.04       69.89     18.85 o
  -1   7  17     2965.08     2751.52     77.36 o
   1   7  17     2597.26     2404.87     56.76 o
   3   7  17      416.43      451.41     23.19 o
   5   7  17      219.61      229.78     23.41 o
   7   7  17      332.96      306.90     24.18 o
   9   7  17        3.30       -5.38     11.08 o
  11   7  17       27.85       41.94     15.58 o
  13   7  17        1.24        4.00     14.68 o
 -12   8  17       16.07       34.64     23.41 o
 -10   8  17        1.86       35.77     20.71 o
  -8   8  17      153.40      197.35     27.12 o
  -6   8  17      148.37      172.76     29.05 o
  -4   8  17      438.34      389.61     30.42 o
  -2   8  17     3261.93     3038.80     69.95 o
   0   8  17       16.03       16.01     12.45 o
   2   8  17       59.57       71.95     14.10 o
   4   8  17     1088.20     1160.67     50.21 o
   6   8  17      120.06      124.57     19.48 o
   8   8  17       17.69       21.87     15.71 o
  10   8  17       86.06      154.54     54.01 o
  12   8  17      226.15      225.07     40.59 o
 -11   9  17        2.81       33.43     19.96 o
  -9   9  17      761.51      773.74     47.82 o
  -7   9  17      289.07      328.15     33.29 o
  -5   9  17      219.25      279.67     26.70 o
  -3   9  17       30.19       53.53     15.25 o
  -1   9  17      193.83      204.56     24.94 o
   1   9  17      166.02      156.34     24.30 o
   3   9  17        0.85        6.27     15.81 o
   5   9  17      361.34      338.17     31.82 o
   7   9  17        0.41       34.48     20.73 o
   9   9  17       29.59       18.12     30.08 o
  11   9  17      165.19      266.39     71.30 o
 -10  10  17      146.12      172.70     39.03 o
  -8  10  17       80.50       92.29     32.83 o
  -6  10  17       37.61       19.56     19.59 o
  -4  10  17        0.90       -7.21     16.36 o
  -2  10  17      221.23      197.29     27.77 o
   0  10  17       56.54       27.89     23.84 o
   2  10  17      236.82      237.26     29.76 o
   4  10  17       33.45       50.34     19.78 o
   6  10  17      220.29      193.83     32.24 o
   8  10  17       72.44      121.08     30.11 o
  -7  11  17       67.74       72.96     42.32 o
  -5  11  17       22.66       38.16     24.63 o
  -3  11  17       46.78        7.58     17.46 o
  -1  11  17       13.19       10.57     17.98 o
   1  11  17      385.55      485.89     41.62 o
   3  11  17        5.43        4.79     17.37 o
   5  11  17      416.71      526.94     51.59 o
   7  11  17      119.38      155.57     32.56 o
  -4  12  17       23.78       23.59     21.17 o
  -2  12  17        4.65       16.26     19.69 o
   0  12  17       49.42       60.81     22.16 o
   2  12  17        3.20       33.22     20.65 o
   4  12  17        1.56        3.36     26.34 o
 -14   0  18      512.70      512.43     51.15 o
 -12   0  18      525.74      617.77     51.56 o
 -10   0  18      450.92      474.87     43.08 o
  -8   0  18      957.57      888.29     48.13 o
  -6   0  18      197.94      242.40     28.65 o
  -4   0  18     6573.63     6434.93    149.29 o
  -2   0  18     4767.42     4659.18    115.24 o
   0   0  18     1437.19     1293.13     49.57 o
   2   0  18      262.95      271.74     19.66 o
   4   0  18        8.35       12.79      9.44 o
   6   0  18      593.62      532.92     36.27 o
   8   0  18     1131.91     1062.75     53.43 o
  10   0  18       48.32       96.40     81.49 o
  12   0  18       16.39       18.96     18.37 o
  14   0  18      298.98      266.27     40.54 o
 -15   1  18       89.12       93.85     21.98 o
 -13   1  18      282.60      319.96     29.74 o
 -11   1  18       56.98       77.74     17.14 o
  -9   1  18       63.65       28.91     17.78 o
  -7   1  18      170.08      155.37     17.37 o
  -5   1  18     4255.33     3962.10     87.11 o
  -3   1  18      201.38      221.39     17.68 o
  -1   1  18      571.26      611.90     24.03 o
   1   1  18     8871.75     9085.01    104.68 o
   3   1  18       87.06       90.27      9.23 o
   5   1  18      266.67      282.46     24.91 o
   7   1  18      488.57      504.55     27.64 o
   9   1  18      513.11      537.83     31.12 o
  11   1  18       24.37       37.73     13.70 o
  13   1  18       79.46       45.67     16.25 o
  15   1  18      273.63      237.95     27.16 o
 -14   2  18      952.33      910.91     43.92 o
 -12   2  18       39.96       10.60     13.98 o
 -10   2  18       73.74       77.70     15.92 o
  -8   2  18        1.24       -6.25      9.59 o
  -6   2  18        4.74        7.19     12.22 o
  -4   2  18       99.23      115.59     14.04 o
  -2   2  18     1231.69     1271.47     35.80 o
   0   2  18        2.74       -1.00      5.55 o
   2   2  18      434.11      431.35     16.25 o
   4   2  18      763.12      737.80     21.42 o
   6   2  18        0.30        5.93      9.31 o
   8   2  18     2483.28     2312.58     58.14 o
  10   2  18      309.87      282.27     25.50 o
  12   2  18      511.87      454.32     32.55 o
  14   2  18       54.62      105.85     25.95 o
 -13   3  18        0.39       25.87     15.07 o
 -11   3  18        1.07        4.62     12.20 o
  -9   3  18      190.74      204.91     21.48 o
  -7   3  18      866.94      796.85     33.04 o
  -5   3  18     1069.78     1055.23     34.77 o
  -3   3  18       37.45       49.07     10.37 o
  -1   3  18      569.70      569.86     20.31 o
   1   3  18       83.98      104.75     10.90 o
   3   3  18       80.37       89.62      9.72 o
   5   3  18      964.03      892.02     34.99 o
   7   3  18      408.88      414.33     26.52 o
   9   3  18      441.64      471.45     29.91 o
  11   3  18      656.21      595.55     35.19 o
  13   3  18      686.02      643.61     39.30 o
 -14   4  18      124.68      160.88     28.55 o
 -12   4  18      497.75      503.21     33.53 o
 -10   4  18       39.61       44.24     14.86 o
  -8   4  18       91.31       85.07     16.34 o
  -6   4  18     1170.12     1071.19     36.84 o
  -4   4  18      227.30      254.44     19.84 o
  -2   4  18      153.68      186.66     17.81 o
   0   4  18      364.06      386.93     18.56 o
   2   4  18     1863.21     1736.10     37.83 o
   4   4  18      172.51      179.64     13.45 o
   6   4  18      347.45      280.44     21.97 o
   8   4  18       40.19       41.77     12.75 o
  10   4  18       78.50       86.83     17.03 o
  12   4  18       57.24       45.71     15.01 o
  14   4  18       28.59       46.76     17.06 o
 -13   5  18        6.08       -1.91     18.35 o
 -11   5  18       95.99       76.94     17.02 o
  -9   5  18      345.07      344.63     26.63 o
  -7   5  18     1689.30     1607.68     57.72 o
  -5   5  18     1457.27     1386.35     41.35 o
  -3   5  18      215.31      201.59     17.63 o
  -1   5  18      366.27      407.26     19.55 o
   1   5  18     1875.06     1699.17     64.56 o
   3   5  18        1.30       -5.79      5.79 o
   5   5  18       83.95       61.79     12.39 o
   7   5  18      162.14      186.34     19.89 o
   9   5  18      265.69      284.61     24.88 o
  11   5  18       67.70       52.93     16.10 o
  13   5  18       13.27       -5.61     14.54 o
 -12   6  18       69.91       92.27     28.61 o
 -10   6  18       22.20       11.78     17.54 o
  -8   6  18        4.49       26.81     16.68 o
  -6   6  18        0.02       -5.32     14.57 o
  -4   6  18      293.59      257.60     26.07 o
  -2   6  18       52.20       74.32     14.55 o
   0   6  18       90.37      108.34     15.65 o
   2   6  18      419.47      398.45     20.33 o
   4   6  18        9.85        2.63      7.41 o
   6   6  18        0.00       -0.32      9.20 o
   8   6  18     1045.07     1071.74     40.57 o
  10   6  18      279.33      294.92     26.11 o
  12   6  18       31.73       16.01     13.65 o
 -11   7  18       78.07       71.80     21.60 o
  -9   7  18      391.03      484.23     39.34 o
  -7   7  18      520.89      521.15     49.36 o
  -5   7  18     4308.55     4094.64     98.81 o
  -3   7  18      427.99      420.69     27.17 o
  -1   7  18      400.26      425.25     26.49 o
   1   7  18     1541.45     1400.02     58.22 o
   3   7  18     1784.51     1649.35     46.55 o
   5   7  18      356.89      394.73     28.88 o
   7   7  18       20.49        9.94     11.29 o
   9   7  18       63.41       58.13     15.26 o
  11   7  18      208.93      201.90     23.87 o
 -10   8  18        3.47       -6.26     20.24 o
  -8   8  18      360.35      361.63     34.81 o
  -6   8  18        5.43       -5.05     13.48 o
  -4   8  18       84.64       88.56     18.22 o
  -2   8  18       38.82       67.39     15.76 o
   0   8  18     2640.95     2411.17     61.34 o
   2   8  18      488.16      494.63     29.08 o
   4   8  18       82.01      101.25     16.41 o
   6   8  18      203.66      169.46     28.19 o
   8   8  18       95.22      107.83     21.02 o
  10   8  18        1.32        3.21     23.54 o
  -9   9  18      226.27      235.56     31.23 o
  -7   9  18        0.60        8.68     15.75 o
  -5   9  18       54.22       78.71     21.38 o
  -3   9  18     1314.56     1250.94     45.58 o
  -1   9  18      210.56      216.43     28.26 o
   1   9  18      138.03      199.88     27.44 o
   3   9  18      397.37      428.91     38.56 o
   5   9  18       71.53       86.71     24.58 o
   7   9  18       39.25        6.63     28.74 o
   9   9  18       37.88       56.14     42.56 o
  -8  10  18       35.19       59.02     79.91 o
  -6  10  18        0.01       19.86     43.03 o
  -4  10  18       42.13       23.83     18.66 o
  -2  10  18        2.82       16.55     17.93 o
   0  10  18      356.09      350.21     35.69 o
   2  10  18      105.88       80.77     22.12 o
   4  10  18       42.43       36.20     22.77 o
   6  10  18       28.13       30.79     32.06 o
   8  10  18      138.44      159.50     48.64 o
  -7  11  18       63.53       70.23    104.54 o
  -5  11  18       14.29       38.40     23.90 o
  -3  11  18      168.70      162.43     37.64 o
  -1  11  18        7.16       28.90     18.14 o
   1  11  18       11.23       32.65     18.87 o
   3  11  18       51.95       66.55     21.46 o
   5  11  18        5.40       30.89     24.66 o
   7  11  18      192.39      350.72     45.84 o
  -4  12  18      220.47      295.53     37.67 o
  -2  12  18       76.19       63.50     24.57 o
   0  12  18        9.80       16.31     20.51 o
   2  12  18      287.62      286.97     35.27 o
   4  12  18       28.25       37.63     24.73 o
 -13   1  19      233.22      216.21     25.26 o
 -11   1  19       10.87       -4.19     11.43 o
  -9   1  19     2468.31     2314.84     59.64 o
  -7   1  19     1182.90     1137.67     38.88 o
  -5   1  19       51.15       43.73     10.85 o
  -3   1  19       43.00       69.30     11.61 o
  -1   1  19      292.38      327.50     20.12 o
   1   1  19      507.23      645.15     34.17 o
   3   1  19        9.20       17.70      6.39 o
   5   1  19      268.76      315.02     21.37 o
   7   1  19       71.84       57.12     19.92 o
   9   1  19       99.31      121.74     18.32 o
  11   1  19      245.65      220.48     23.50 o
  13   1  19      752.48      689.50     40.82 o
 -14   2  19        9.46        5.07     15.99 o
 -12   2  19      594.25      661.66     36.77 o
 -10   2  19      268.19      233.06     23.34 o
  -8   2  19      905.69      890.59     36.56 o
  -6   2  19      228.97      227.65     20.40 o
  -4   2  19       42.11       52.09     11.01 o
  -2   2  19     1906.85     1789.49     46.48 o
   0   2  19      516.64      499.34     23.54 o
   2   2  19       48.22       50.82      9.07 o
   4   2  19      573.55      630.04     23.23 o
   6   2  19     4562.81     4455.70     84.06 o
   8   2  19      367.66      385.40     26.78 o
  10   2  19      577.83      556.57     33.66 o
  12   2  19       23.81       29.63     14.67 o
  14   2  19       32.77       57.19     17.88 o
 -13   3  19        0.95        6.72     14.48 o
 -11   3  19      102.51      154.71     22.57 o
  -9   3  19        8.41       -0.50     11.16 o
  -7   3  19     2135.42     1966.77     52.96 o
  -5   3  19     3836.94     3794.17     75.47 o
  -3   3  19      505.76      504.14     30.75 o
  -1   3  19      391.06      378.56     22.01 o
   1   3  19        8.12       15.39      7.52 o
   3   3  19      838.21      801.90     23.22 o
   5   3  19     2154.19     2091.01     51.67 o
   7   3  19       49.07       50.14     13.11 o
   9   3  19      257.50      248.58     23.81 o
  11   3  19       21.30        3.79     12.85 o
  13   3  19       13.42       14.39     16.39 o
 -14   4  19      267.77      307.65     29.75 o
 -12   4  19      168.45      181.87     22.52 o
 -10   4  19        8.54        6.53     11.60 o
  -8   4  19     1515.65     1414.09     45.23 o
  -6   4  19     1435.98     1335.18     42.32 o
  -4   4  19      339.41      388.89     32.05 o
  -2   4  19       32.28       53.37     14.00 o
   0   4  19        0.78        3.64      6.16 o
   2   4  19     1312.30     1235.75     38.64 o
   4   4  19     2326.52     2267.79     41.88 o
   6   4  19       19.64        9.04     10.54 o
   8   4  19       59.87       65.69     14.30 o
  10   4  19      541.57      472.36     38.26 o
  12   4  19       76.91       96.22     19.17 o
  14   4  19      224.99      250.74     27.34 o
 -13   5  19       68.56       54.87     22.41 o
 -11   5  19      709.33      721.32     45.83 o
  -9   5  19       59.25       67.76     15.69 o
  -7   5  19     1083.63     1021.03     38.57 o
  -5   5  19     1646.34     1443.52     65.92 o
  -3   5  19       36.25       62.39     16.12 o
  -1   5  19      146.32      155.58     14.19 o
   1   5  19       25.38       37.96      9.55 o
   3   5  19      489.20      492.71     23.86 o
   5   5  19       36.83       24.84      9.52 o
   7   5  19      372.44      336.22     25.12 o
   9   5  19       88.43      118.80     18.45 o
  11   5  19        8.37       30.83     14.08 o
  13   5  19      115.41      121.58     21.31 o
 -12   6  19       28.77       32.87     21.99 o
 -10   6  19       73.91      127.86     24.68 o
  -8   6  19     1194.66     1149.28     67.91 o
  -6   6  19      161.37      142.57     22.66 o
  -4   6  19      380.32      423.07     32.46 o
  -2   6  19     4547.10     4359.22     73.17 o
   0   6  19        4.30       -7.03      7.03 o
   2   6  19       75.67       53.83     10.52 o
   4   6  19      679.04      569.48     23.91 o
   6   6  19      290.15      283.37     27.12 o
   8   6  19      111.05      114.22     17.37 o
  10   6  19        1.28       -2.35     12.88 o
  12   6  19      387.83      462.92     34.71 o
 -11   7  19      163.96      248.50     32.81 o
  -9   7  19      104.41      143.90     25.54 o
  -7   7  19       69.88       65.55     19.45 o
  -5   7  19     2132.94     2053.15     65.52 o
  -3   7  19      521.34      467.71     38.89 o
  -1   7  19     1007.53     1002.74     36.42 o
   1   7  19     1736.02     1638.94     71.48 o
   3   7  19     1562.99     1492.23     44.80 o
   5   7  19      269.70      260.52     35.56 o
   7   7  19       45.37       58.87     14.30 o
   9   7  19      379.94      380.29     29.27 o
  11   7  19       40.01       39.30     15.80 o
 -10   8  19        1.52       -2.30     17.68 o
  -8   8  19      105.23      101.40     22.78 o
  -6   8  19       28.72       45.99     17.22 o
  -4   8  19       66.89       38.57     16.56 o
  -2   8  19     1375.33     1194.03     46.80 o
   0   8  19     1560.85     1502.99     47.07 o
   2   8  19      759.25      782.39     69.00 o
   4   8  19       36.27       18.03     12.76 o
   6   8  19        5.17        6.34     13.33 o
   8   8  19        0.14        0.71     14.26 o
  10   8  19       73.10      125.36     32.98 o
  -9   9  19       60.08       27.96     19.16 o
  -7   9  19      414.33      412.63     38.11 o
  -5   9  19      591.47      504.92     39.90 o
  -3   9  19       11.01       20.22     13.95 o
  -1   9  19      530.32      494.62     31.40 o
   1   9  19      985.90      976.68     59.56 o
   3   9  19       60.95       49.41     19.25 o
   5   9  19      466.71      413.10     42.61 o
   7   9  19       25.88       18.49     21.64 o
   9   9  19      279.60      395.70     49.79 o
  -8  10  19        5.82      -24.71     24.71 o
  -6  10  19       76.84      131.25     37.17 o
  -4  10  19       21.52       70.56     28.48 o
  -2  10  19        0.02      -11.86     18.58 o
   0  10  19       29.73       25.89     18.17 o
   2  10  19        1.86        8.42     17.52 o
   4  10  19      587.10      607.12    114.57 o
   6  10  19      210.17      236.25     54.96 o
   8  10  19        3.60       13.51     25.65 o
  -5  11  19       21.98      -11.12     28.12 o
  -3  11  19       13.55       10.36     19.37 o
  -1  11  19      120.87      104.96     26.55 o
   1  11  19        3.14        4.97     18.99 o
   3  11  19       69.90       85.65     51.75 o
   5  11  19       36.03       46.43     36.95 o
  -2  12  19       48.14       90.43     25.66 o
   0  12  19       21.21       76.75     23.83 o
   2  12  19       57.13       63.10     28.01 o
 -14   0  20      503.87      609.76     57.47 o
 -12   0  20     1635.13     1568.67     75.58 o
 -10   0  20        1.17        5.45     24.79 o
  -8   0  20      428.16      411.21     40.43 o
  -6   0  20      500.14      450.37     38.36 o
  -4   0  20     2987.60     2724.63    136.13 o
  -2   0  20     3883.92     3677.71    225.11 o
   0   0  20     1753.44     1692.71     65.93 o
   2   0  20      892.39      946.34     43.49 o
   4   0  20     2680.84     2774.92     91.96 o
   6   0  20       96.68       79.43     19.33 o
   8   0  20      188.83      167.93     34.51 o
  10   0  20      155.50      152.25     28.61 o
  12   0  20      373.21      329.10     41.49 o
  14   0  20      207.25      201.51     36.85 o
 -13   1  20       15.65       21.52     15.31 o
 -11   1  20      122.00      171.49     21.16 o
  -9   1  20       15.56       27.77     12.54 o
  -7   1  20     1920.95     1837.02     51.12 o
  -5   1  20        0.63       -4.15      7.77 o
  -3   1  20      655.42      620.84     27.54 o
  -1   1  20      548.03      535.34     24.65 o
   1   1  20      198.99      218.10     21.24 o
   3   1  20       16.47       19.18      7.10 o
   5   1  20     2924.99     2919.35     62.43 o
   7   1  20      759.07      687.89     31.71 o
   9   1  20      187.79      139.46     21.04 o
  11   1  20      614.69      596.03     36.29 o
  13   1  20      278.07      296.73     29.13 o
 -14   2  20       66.33       33.16     18.17 o
 -12   2  20      911.20      907.16     41.70 o
 -10   2  20      149.02      144.44     20.21 o
  -8   2  20      136.77      153.96     19.17 o
  -6   2  20        2.50        6.27      9.87 o
  -4   2  20      158.12      159.43     16.96 o
  -2   2  20     1966.14     1941.90     49.23 o
   0   2  20      123.15      120.05     13.96 o
   2   2  20       47.95       47.95      9.23 o
   4   2  20      821.49      874.88     24.75 o
   6   2  20     1801.09     1679.99     64.11 o
   8   2  20       16.65       23.20     12.18 o
  10   2  20       66.48       87.74     17.33 o
  12   2  20        1.24       14.63     13.24 o
  14   2  20       24.56       17.11     15.07 o
 -13   3  20      101.08       58.37     18.44 o
 -11   3  20        0.63        7.75     13.63 o
  -9   3  20      302.33      310.62     26.63 o
  -7   3  20       27.89       33.76     13.83 o
  -5   3  20     1100.99     1035.12     36.13 o
  -3   3  20      194.07      193.45     18.11 o
  -1   3  20     1039.03     1107.99     34.87 o
   1   3  20       49.08       64.70      9.97 o
   3   3  20      160.58      177.11     14.78 o
   5   3  20      972.30      954.11     33.78 o
   7   3  20       90.87       94.02     16.11 o
   9   3  20      858.58      817.01     36.50 o
  11   3  20      456.97      451.73     32.43 o
  13   3  20        7.38       14.41     14.88 o
 -12   4  20       50.63       47.06     17.14 o
 -10   4  20       22.51        8.85     13.26 o
  -8   4  20        0.04        2.63     11.81 o
  -6   4  20       45.79       47.11     13.32 o
  -4   4  20      318.50      313.71     22.92 o
  -2   4  20      292.54      306.95     35.28 o
   0   4  20        5.14        2.41      7.87 o
   2   4  20       15.51       13.36     11.80 o
   4   4  20     1958.61     1954.83     50.26 o
   6   4  20        3.37       -0.10      9.79 o
   8   4  20      185.76      185.63     20.32 o
  10   4  20        2.70        6.89     12.38 o
  12   4  20        2.56       -0.53     12.73 o
 -13   5  20       51.24       57.94     22.81 o
 -11   5  20       20.66       29.84     19.49 o
  -9   5  20       22.14       32.58     14.52 o
  -7   5  20      112.93       88.51     19.90 o
  -5   5  20     2138.31     2142.98     55.23 o
  -3   5  20      498.58      498.73     27.02 o
  -1   5  20       25.32       34.52     10.73 o
   1   5  20       65.41       88.87     12.07 o
   3   5  20     1966.56     1768.18     41.08 o
   5   5  20       93.84       92.08     14.36 o
   7   5  20      101.18      110.95     17.32 o
   9   5  20       94.65      100.88     17.68 o
  11   5  20      263.82      280.89     27.33 o
  13   5  20        4.34       18.07     15.36 o
 -12   6  20      193.51      214.01     31.67 o
 -10   6  20        5.33       18.82     18.70 o
  -8   6  20       79.64       76.22     28.69 o
  -6   6  20      252.73      302.50     59.39 o
  -4   6  20       41.23       33.62     15.90 o
  -2   6  20       45.93       36.14     12.42 o
   0   6  20      364.77      352.61     20.65 o
   2   6  20        3.84        5.69      8.13 o
   4   6  20      126.46      118.56     13.94 o
   6   6  20       72.53       50.91     21.20 o
   8   6  20       46.77       60.12     14.69 o
  10   6  20      116.16      109.42     23.04 o
  12   6  20        2.06      -13.44     13.44 o
 -11   7  20       31.42       35.86     21.16 o
  -9   7  20      215.67      259.17     31.95 o
  -7   7  20      250.86      214.77     29.10 o
  -5   7  20      164.26      219.18     28.03 o
  -3   7  20       46.60       49.75     16.71 o
  -1   7  20        0.71       19.80     11.82 o
   1   7  20      431.04      439.27     30.70 o
   3   7  20     1595.82     1477.84     45.11 o
   5   7  20      121.43      163.22     27.38 o
   7   7  20       93.95      107.99     21.29 o
   9   7  20        8.76       17.34     13.47 o
  11   7  20       83.50       38.45     27.69 o
 -10   8  20       29.63       41.51     20.60 o
  -8   8  20        7.65       24.99     19.38 o
  -6   8  20     1186.98     1273.81     54.17 o
  -4   8  20      358.71      342.73     31.45 o
  -2   8  20     1031.49     1016.96    122.07 o
   0   8  20      451.60      407.14     34.01 o
   2   8  20       51.62       35.94     14.33 o
   4   8  20      692.04      722.17     38.86 o
   6   8  20       87.40      122.97     35.61 o
   8   8  20       29.24       34.76     17.50 o
  10   8  20      242.24      250.65     40.42 o
  -9   9  20       53.51       67.32     21.98 o
  -7   9  20       14.30       24.90     18.78 o
  -5   9  20       79.88       67.20     20.09 o
  -3   9  20      209.54      201.06     28.10 o
  -1   9  20      203.96      202.03     23.26 o
   1   9  20      159.58      180.69     32.09 o
   3   9  20        6.44       15.76     17.46 o
   5   9  20      286.08      302.26     57.32 o
   7   9  20       17.40       61.59     36.64 o
   9   9  20        0.83       36.50     25.93 o
  -6  10  20        8.02       -1.03     28.88 o
  -4  10  20        1.53       39.76     28.20 o
  -2  10  20       12.60       -6.27     16.07 o
   0  10  20       12.42      -16.34     16.34 o
   2  10  20      168.75      222.71     32.43 o
   4  10  20      133.92      194.24     37.58 o
   6  10  20       32.71      136.28     47.06 o
  -5  11  20        0.40       61.77     47.69 o
  -3  11  20      102.84      125.83     36.20 o
  -1  11  20       80.27       57.17     30.56 o
   1  11  20       12.75       24.08     20.30 o
   3  11  20       33.62       34.27     20.54 o
   5  11  20       30.07       39.01     35.85 o
 -13   1  21      174.28      172.60     24.20 o
 -11   1  21      103.72      152.63     22.26 o
  -9   1  21        1.26       -5.27     11.36 o
  -7   1  21        0.00        8.64     11.47 o
  -5   1  21      140.18      130.58     16.16 o
  -3   1  21        1.88        1.14      7.41 o
  -1   1  21      292.67      320.17     28.10 o
   1   1  21      123.03      110.09     13.47 o
   3   1  21       22.16       35.63      8.72 o
   5   1  21      233.47      266.31     21.38 o
   7   1  21       93.13      101.97     16.99 o
   9   1  21      364.49      425.68     34.73 o
  11   1  21        6.99       -7.65     13.81 o
  13   1  21      128.72       91.35     20.88 o
 -12   2  21       62.74       86.97     19.76 o
 -10   2  21     1939.06     1851.76     56.06 o
  -8   2  21       11.71        1.39     10.44 o
  -6   2  21      753.71      723.52     32.25 o
  -4   2  21     2103.52     1906.51     68.04 o
  -2   2  21       33.97       38.55     10.20 o
   0   2  21      663.54      640.93     27.01 o
   2   2  21     2154.22     2259.17     52.59 o
   4   2  21      252.46      268.99     24.28 o
   6   2  21       95.63      121.73     16.88 o
   8   2  21      269.92      288.59     27.97 o
  10   2  21       56.94       39.87     14.69 o
  12   2  21      117.55      130.35     20.57 o
 -13   3  21       12.66       12.86     16.39 o
 -11   3  21        8.11       15.78     15.41 o
  -9   3  21       36.41       18.57     13.88 o
  -7   3  21      668.01      723.07     77.89 o
  -5   3  21     1842.05     1771.00     49.40 o
  -3   3  21       24.23       36.36     11.40 o
  -1   3  21       18.15       11.37      8.14 o
   1   3  21      508.42      560.45     29.61 o
   3   3  21       41.93       65.17     11.42 o
   5   3  21     2903.89     2712.80     60.78 o
   7   3  21       13.84       27.58     11.99 o
   9   3  21       14.37        4.64     11.69 o
  11   3  21        1.81       34.46     44.82 o
  13   3  21      203.56      265.60     28.22 o
 -12   4  21        4.11       23.79     15.85 o
 -10   4  21     1140.83     1079.87     44.13 o
  -8   4  21        1.60        3.07     11.41 o
  -6   4  21     1234.86     1155.91     40.44 o
  -4   4  21      263.26      284.58     23.30 o
  -2   4  21      180.33      181.30     18.35 o
   0   4  21       10.14       10.16      8.93 o
   2   4  21        2.68       -0.64      8.70 o
   4   4  21       10.30       18.58      9.95 o
   6   4  21      924.58      847.16     33.79 o
   8   4  21       14.13       19.44     12.74 o
  10   4  21       13.70        7.41     13.06 o
  12   4  21       57.43       86.88     19.51 o
 -11   5  21       23.76       54.39     23.61 o
  -9   5  21      166.29      216.97     23.45 o
  -7   5  21      216.02      213.97     22.63 o
  -5   5  21      720.08      712.41     32.93 o
  -3   5  21      281.38      263.60     21.91 o
  -1   5  21       61.47       41.66     13.77 o
   1   5  21       27.71       23.07      8.93 o
   3   5  21       28.67       37.68     10.54 o
   5   5  21      180.16      205.45     22.85 o
   7   5  21       53.33       30.29     22.06 o
   9   5  21      113.71       99.83     17.87 o
  11   5  21      140.24      160.12     22.97 o
 -10   6  21      568.35      526.39     43.82 o
  -8   6  21      110.48      140.15     25.97 o
  -6   6  21        1.46       40.14     26.23 o
  -4   6  21     1065.71      935.87     75.59 o
  -2   6  21     3670.07     3391.84    126.49 o
   0   6  21      450.89      429.41     26.24 o
   2   6  21       52.96       27.13     10.05 o
   4   6  21      185.65      144.96     17.30 o
   6   6  21      454.14      414.53     40.98 o
   8   6  21       27.27       23.00     12.48 o
  10   6  21        2.62       -1.70     12.60 o
 -11   7  21      159.71      178.09     31.44 o
  -9   7  21        2.49       -1.04     16.28 o
  -7   7  21        8.59        1.40     15.85 o
  -5   7  21      424.32      425.97     35.73 o
  -3   7  21       21.59       44.89     16.70 o
  -1   7  21      395.19      461.48     48.90 o
   1   7  21      161.85      193.40     22.96 o
   3   7  21      108.12      104.49     17.36 o
   5   7  21        3.20        3.59     16.23 o
   7   7  21       28.53       24.72     19.54 o
   9   7  21      180.64      239.19     29.72 o
  11   7  21       22.49       33.20     19.10 o
 -10   8  21      170.54      115.37     25.70 o
  -8   8  21      120.59      168.36     28.14 o
  -6   8  21        4.22        9.78     16.04 o
  -4   8  21       14.99       24.79     18.24 o
  -2   8  21      542.81      498.64     42.57 o
   0   8  21       58.47       70.09     15.43 o
   2   8  21      147.11      177.30     21.44 o
   4   8  21       38.82       48.29     16.49 o
   6   8  21        5.53       24.54     18.16 o
   8   8  21        6.62        1.17     18.49 o
  10   8  21       97.50      145.46     34.74 o
  -7   9  21       96.96      115.17     29.48 o
  -5   9  21      613.15      567.22     68.93 o
  -3   9  21        4.27        8.73     15.54 o
  -1   9  21        3.07       23.55     13.38 o
   1   9  21      284.44      267.37     37.02 o
   3   9  21        0.99        2.95     15.94 o
   5   9  21        1.72       21.64     32.37 o
   7   9  21        3.45       16.11     34.43 o
  -6  10  21       38.45       33.04     32.14 o
  -4  10  21      290.26      294.43     46.59 o
  -2  10  21       83.99      138.41     35.86 o
   0  10  21       11.98        1.67     16.19 o
   2  10  21      217.47      192.57     33.72 o
   4  10  21       38.07       40.03     23.44 o
   6  10  21        4.70       24.00     33.64 o
  -3  11  21       39.73       22.90     28.27 o
  -1  11  21      195.66      242.04     33.40 o
   1  11  21       19.13       11.94     19.41 o
   3  11  21      105.94       93.86     25.33 o
 -12   0  22      191.88      269.10     50.93 o
 -10   0  22       45.01        3.84     46.82 o
  -8   0  22      420.17      448.25     43.22 o
  -6   0  22        2.25       -4.54     12.97 o
  -4   0  22     1506.33     1623.85     64.49 o
  -2   0  22        8.03       12.87     11.73 o
   0   0  22     6028.81     5806.96    141.17 o
   2   0  22       44.47       49.51     16.35 o
   4   0  22      435.45      444.54     52.90 o
   6   0  22      632.42      655.87     42.73 o
   8   0  22     2022.08     1844.52    109.75 o
  10   0  22      286.36      188.19     32.80 o
  12   0  22      230.95      208.88     35.32 o
 -13   1  22      290.48      328.92     31.48 o
 -11   1  22       64.70       98.34     19.84 o
  -9   1  22        3.64       -0.20     12.34 o
  -7   1  22      649.52      624.36     32.21 o
  -5   1  22      937.92      943.70     40.39 o
  -3   1  22      672.39      718.33     56.81 o
  -1   1  22       64.78       58.44     11.18 o
   1   1  22      512.45      551.40     27.03 o
   3   1  22       19.70       12.73      9.09 o
   5   1  22      145.19      129.05     19.16 o
   7   1  22       88.82       84.55     15.64 o
   9   1  22      803.91      835.42     38.88 o
  11   1  22       87.42       81.48     21.26 o
  13   1  22      326.51      310.66     30.93 o
 -12   2  22      269.34      277.58     28.71 o
 -10   2  22        5.96        5.29     12.75 o
  -8   2  22       99.44      116.45     18.26 o
  -6   2  22     1218.30     1129.23     39.68 o
  -4   2  22      830.42      800.17     32.71 o
  -2   2  22     1821.84     1701.14     46.50 o
   0   2  22      830.67      789.68     30.45 o
   2   2  22      306.63      329.14     28.79 o
   4   2  22      708.85      675.81     33.36 o
   6   2  22      292.61      304.61     41.58 o
   8   2  22      666.59      718.76     38.77 o
  10   2  22       93.88      113.84     19.67 o
  12   2  22       30.91       42.53     17.14 o
 -11   3  22      206.98      175.95     24.16 o
  -9   3  22        0.44       10.70     13.85 o
  -7   3  22      456.94      418.40     29.65 o
  -5   3  22      495.05      539.40     37.43 o
  -3   3  22      147.59      131.34     16.92 o
  -1   3  22     1051.89     1019.47     35.35 o
   1   3  22     1183.28     1109.33     36.72 o
   3   3  22      114.42      165.25     15.46 o
   5   3  22        5.43       12.56     11.92 o
   7   3  22      250.33      230.32     22.85 o
   9   3  22        8.42       12.95     12.79 o
  11   3  22      135.02      146.69     22.58 o
 -12   4  22      533.55      474.92     35.80 o
 -10   4  22        2.17        3.01     13.79 o
  -8   4  22      123.94      120.38     19.20 o
  -6   4  22       75.55      103.79     16.25 o
  -4   4  22     2046.43     1861.47     75.63 o
  -2   4  22     1321.01     1390.25     42.65 o
   0   4  22     1433.62     1280.36     39.84 o
   2   4  22      487.31      543.11     27.22 o
   4   4  22      304.91      296.16     22.30 o
   6   4  22      304.48      290.15     28.08 o
   8   4  22      358.85      326.10     26.89 o
  10   4  22       63.26       99.21     18.65 o
  12   4  22        6.01       -3.21     13.48 o
 -11   5  22       38.54       52.47     22.34 o
  -9   5  22        0.66       -2.36     17.46 o
  -7   5  22        3.68        6.27     15.57 o
  -5   5  22       37.54       27.82     11.78 o
  -3   5  22       69.07       73.59     15.00 o
  -1   5  22       55.43       42.89     15.57 o
   1   5  22      472.16      449.79     26.58 o
   3   5  22       32.76       22.41      9.50 o
   5   5  22        7.66        9.79     13.10 o
   7   5  22      476.46      442.02     34.26 o
   9   5  22       10.71       -3.58     12.18 o
  11   5  22       50.43       46.65     16.57 o
 -10   6  22       40.25       24.44     19.76 o
  -8   6  22        0.16        2.14     17.47 o
  -6   6  22      813.62      832.81     45.84 o
  -4   6  22      262.63      283.03     28.91 o
  -2   6  22      897.00      848.10     42.29 o
   0   6  22      512.98      531.69     36.04 o
   2   6  22      651.03      651.91     35.70 o
   4   6  22      359.66      364.17     25.03 o
   6   6  22      179.97      222.45     25.94 o
   8   6  22        5.04        2.54     15.41 o
  10   6  22      171.65      181.12     26.65 o
  -9   7  22       54.19       57.40     21.05 o
  -7   7  22      107.02      106.25     22.95 o
  -5   7  22      375.92      377.68     34.38 o
  -3   7  22      237.82      254.10     35.43 o
  -1   7  22      591.08      581.74     37.63 o
   1   7  22      235.58      192.78     20.84 o
   3   7  22        4.13       15.08     13.26 o
   5   7  22      110.19      106.87     25.02 o
   7   7  22       22.23        2.05     21.95 o
   9   7  22       66.24       50.31     22.39 o
  -8   8  22       38.30       49.50     21.87 o
  -6   8  22      533.15      539.95     41.58 o
  -4   8  22       13.81       74.74     19.09 o
  -2   8  22       89.39       97.34     23.62 o
   0   8  22     1991.74     1850.61     64.67 o
   2   8  22      469.13      460.28     30.62 o
   4   8  22        0.61        6.79     13.78 o
   6   8  22       30.83       48.97     21.23 o
   8   8  22        0.02        5.70     19.91 o
  -7   9  22        2.95       32.87     26.06 o
  -5   9  22       58.80       63.22     20.69 o
  -3   9  22      310.07      333.76     47.25 o
  -1   9  22       23.64       29.64     24.76 o
   1   9  22       30.36       59.69     16.39 o
   3   9  22       57.93       83.19     31.27 o
   5   9  22      607.07      556.51     72.49 o
   7   9  22      212.23      319.16     61.43 o
  -4  10  22       11.62        9.29     34.03 o
  -2  10  22        5.14        3.91     44.61 o
   0  10  22        4.79       19.45     19.46 o
   2  10  22      165.76      187.45     35.92 o
   4  10  22        0.23       28.09     37.43 o
  -1  11  22        8.67       66.69     92.54 o
   1  11  22       82.38      141.44     27.62 o
 -11   1  23       15.80       31.73     16.37 o
  -9   1  23        0.94        8.14     13.56 o
  -7   1  23      196.71      190.20     21.37 o
  -5   1  23       66.70       65.29     14.27 o
  -3   1  23      325.41      318.44     23.81 o
  -1   1  23      666.17      636.14     29.58 o
   1   1  23      147.36      151.49     28.41 o
   3   1  23      108.73      118.59     15.07 o
   5   1  23      495.35      507.71     58.43 o
   7   1  23       56.40       60.82     14.70 o
   9   1  23        0.72        6.40     12.40 o
  11   1  23       27.50       21.87     15.27 o
 -12   2  23       80.36       88.24     21.16 o
 -10   2  23      515.62      460.46     33.56 o
  -8   2  23       35.10       14.25     15.23 o
  -6   2  23      259.74      319.51     30.61 o
  -4   2  23     1473.97     1307.63     42.37 o
  -2   2  23      286.73      327.25     25.80 o
   0   2  23        0.22        8.26      9.09 o
   2   2  23     1760.06     1866.01     49.32 o
   4   2  23        8.01       19.05     15.22 o
   6   2  23      327.75      286.69     28.25 o
   8   2  23        0.14       -4.28     11.09 o
  10   2  23      476.83      524.37     34.83 o
  12   2  23        6.26       16.30     14.20 o
 -11   3  23        4.79       13.29     15.79 o
  -9   3  23       67.37       63.76     17.40 o
  -7   3  23       57.52       69.87     15.61 o
  -5   3  23        4.04       21.50     11.23 o
  -3   3  23      833.25      818.58     43.01 o
  -1   3  23     3175.04     3234.75     70.47 o
   1   3  23      149.30      161.26     17.84 o
   3   3  23      174.78      163.18     17.90 o
   5   3  23      611.12      649.18     35.97 o
   7   3  23     1363.68     1317.76     52.46 o
   9   3  23        0.81        3.43     12.75 o
  11   3  23        1.73      -12.44     12.44 o
 -10   4  23      124.28      119.04     23.59 o
  -8   4  23       66.81       47.76     17.73 o
  -6   4  23      445.37      433.97     29.53 o
  -4   4  23     1031.30      958.77     44.13 o
  -2   4  23      429.81      463.12     28.12 o
   0   4  23       80.95       86.97     14.46 o
   2   4  23     1372.29     1422.56     43.22 o
   4   4  23      138.28      160.95     21.57 o
   6   4  23      208.57      223.34     38.44 o
   8   4  23       73.49      106.52     21.27 o
  10   4  23      318.61      375.77     31.09 o
 -11   5  23        4.49       10.37     20.20 o
  -9   5  23        2.96        8.21     22.93 o
  -7   5  23      771.43      798.06     37.76 o
  -5   5  23       16.32       22.88     11.52 o
  -3   5  23     1515.78     1347.38     43.71 o
  -1   5  23      405.23      445.47     27.81 o
   1   5  23       24.12       31.92     11.45 o
   3   5  23      187.16      191.39     19.35 o
   5   5  23      303.68      336.66     29.61 o
   7   5  23        8.51        4.18     19.75 o
   9   5  23       71.03       64.95     17.58 o
  11   5  23       51.67       61.96     18.18 o
 -10   6  23      346.26      399.26     40.83 o
  -8   6  23       86.35      126.29     26.23 o
  -6   6  23       45.61       45.29     22.75 o
  -4   6  23        1.64       22.27     18.68 o
  -2   6  23      244.60      216.05     26.43 o
   0   6  23       59.39       80.25     18.54 o
   2   6  23     2017.22     1879.31     51.84 o
   4   6  23       30.31       58.76     16.31 o
   6   6  23       65.02       57.46     16.55 o
   8   6  23       78.89      102.16     20.91 o
  10   6  23       63.94       42.27     16.48 o
  -9   7  23       20.20        4.70     19.04 o
  -7   7  23       52.19       58.74     20.42 o
  -5   7  23       69.13      108.66     21.07 o
  -3   7  23       49.65       33.52     16.31 o
  -1   7  23      151.19      175.61     23.75 o
   1   7  23       17.41       39.46     19.35 o
   3   7  23      156.70      190.39     21.58 o
   5   7  23       10.72       34.49     18.74 o
   7   7  23       29.04       56.43     22.75 o
   9   7  23       30.83       53.95     43.03 o
  -8   8  23      312.55      331.07     36.69 o
  -6   8  23      121.39      153.51     49.99 o
  -4   8  23      301.95      319.27     33.38 o
  -2   8  23     1183.85     1252.56    101.34 o
   0   8  23      523.22      660.44     42.46 o
   2   8  23      203.43      161.97     20.99 o
   4   8  23      166.19      149.22     28.69 o
   6   8  23        1.11       16.34     18.13 o
   8   8  23      116.17      214.48     46.59 o
  -5   9  23       14.85       13.82     19.20 o
  -3   9  23      135.70      159.69     33.95 o
  -1   9  23      203.15      274.32     48.76 o
   1   9  23      129.51       71.19     46.61 o
   3   9  23        0.13        5.25     19.14 o
   5   9  23      117.35       94.75     41.37 o
  -4  10  23      163.58      160.18     34.70 o
  -2  10  23      177.06      159.47     37.19 o
   0  10  23      186.19      311.36     47.13 o
   2  10  23      218.79      305.99     40.97 o
   4  10  23       15.93       42.95     36.80 o
 -12   0  24        0.38       18.76     24.44 o
 -10   0  24      119.29      244.26     54.72 o
  -8   0  24      252.43      253.81     42.72 o
  -6   0  24     2041.07     1780.74     73.92 o
  -4   0  24      146.45      134.89     24.36 o
  -2   0  24     3349.14     3189.86     99.10 o
   0   0  24      515.02      502.26     51.40 o
   2   0  24     1267.77     1213.67     55.34 o
   4   0  24     1037.36     1020.16     74.85 o
   6   0  24      571.05      614.94     66.96 o
   8   0  24       48.30       31.82     25.11 o
  10   0  24        3.12       45.83     24.32 o
  12   0  24      197.72      224.37     81.01 o
 -11   1  24      296.45      336.26     31.35 o
  -9   1  24      149.54      215.10     24.64 o
  -7   1  24       20.13       28.38     12.10 o
  -5   1  24      412.62      369.32     27.06 o
  -3   1  24      670.15      655.65     31.67 o
  -1   1  24        7.73        0.82      9.78 o
   1   1  24     1343.36     1436.35     43.23 o
   3   1  24       47.31       44.58     11.47 o
   5   1  24       81.37       98.49     22.36 o
   7   1  24      127.21      136.11     21.94 o
   9   1  24        9.47       -1.43     12.44 o
  11   1  24       92.68       67.40     19.22 o
 -12   2  24       41.20       44.88     20.57 o
 -10   2  24        0.97        5.70     19.81 o
  -8   2  24       61.25       51.29     15.81 o
  -6   2  24       95.44       96.30     15.71 o
  -4   2  24     1230.37     1180.97     40.91 o
  -2   2  24      370.64      404.06     27.02 o
   0   2  24      288.74      308.59     23.49 o
   2   2  24     1793.39     1861.12     71.12 o
   4   2  24      147.40      166.19     26.63 o
   6   2  24      169.14      159.05     27.36 o
   8   2  24        0.92      -13.05     13.05 o
  10   2  24      137.13      139.77     21.82 o
 -11   3  24       19.18       35.94     18.07 o
  -9   3  24        9.63        7.33     15.44 o
  -7   3  24      152.62      155.24     20.27 o
  -5   3  24       11.34        5.27     12.92 o
  -3   3  24      179.90      204.28     22.96 o
  -1   3  24      300.24      309.70     24.23 o
   1   3  24     2198.95     2067.28    127.22 o
   3   3  24        3.89       10.41     11.77 o
   5   3  24      166.48      138.44     25.86 o
   7   3  24      294.29      296.25     30.66 o
   9   3  24       34.17       30.28     15.02 o
  11   3  24       67.01       54.71     18.15 o
 -10   4  24       43.53       27.59     22.43 o
  -8   4  24      192.22      185.77     23.79 o
  -6   4  24      114.40      115.21     17.52 o
  -4   4  24      717.95      619.99     32.10 o
  -2   4  24      254.64      255.78     22.92 o
   0   4  24      197.66      221.65     21.16 o
   2   4  24      142.43      147.88     21.22 o
   4   4  24      219.74      207.45     29.70 o
   6   4  24      145.66      116.36     20.44 o
   8   4  24        2.78        2.45     13.36 o
  10   4  24       13.16       -3.84     13.29 o
  -9   5  24       84.97      115.19     26.35 o
  -7   5  24      281.31      273.69     25.76 o
  -5   5  24      266.49      273.89     23.86 o
  -3   5  24       59.55       72.65     15.34 o
  -1   5  24        3.39      -11.44     11.44 o
   1   5  24        0.93        9.06     10.84 o
   3   5  24      995.62     1073.05     43.86 o
   5   5  24      676.87      584.58     36.99 o
   7   5  24       94.04      122.24     21.48 o
   9   5  24      154.84      184.91     27.20 o
  -8   6  24       72.42       86.29     23.96 o
  -6   6  24       34.61       38.92     17.48 o
  -4   6  24        9.69        6.62     21.70 o
  -2   6  24      757.54      697.91     43.10 o
   0   6  24       93.93       89.14     22.09 o
   2   6  24      381.07      455.79     28.97 o
   4   6  24       81.87       99.38     18.18 o
   6   6  24       16.84        4.60     12.40 o
   8   6  24       58.67       59.63     19.19 o
  -7   7  24        5.76       17.94     17.00 o
  -5   7  24       84.75       67.81     19.49 o
  -3   7  24      954.65      946.76     54.39 o
  -1   7  24      117.78      100.68     20.95 o
   1   7  24       45.72       49.87     17.04 o
   3   7  24        0.29       17.43     16.08 o
   5   7  24       15.57       62.45     31.58 o
   7   7  24       80.47       76.37     24.79 o
  -6   8  24       17.73       27.65     18.40 o
  -4   8  24       43.44      109.83     28.12 o
  -2   8  24      490.97      512.78     40.16 o
   0   8  24      495.49      528.87     45.75 o
   2   8  24      181.61      209.24     32.31 o
   4   8  24      273.45      293.78     39.95 o
   6   8  24      132.91      200.20     32.53 o
  -5   9  24      195.37      245.32     35.77 o
  -3   9  24      104.23       78.88     21.82 o
  -1   9  24        9.05       22.28     17.32 o
   1   9  24        5.21       21.97     28.92 o
   3   9  24      116.36      129.95     40.74 o
   5   9  24        8.95       20.37     33.48 o
   0  10  24       62.05       52.11     37.58 o
 -11   1  25       13.16      -12.41     14.97 o
  -9   1  25       15.17       10.69     14.32 o
  -7   1  25       63.34       51.03     13.72 o
  -5   1  25      144.04      160.80     18.94 o
  -3   1  25        2.62       12.11     10.41 o
  -1   1  25       76.70       81.87     14.05 o
   1   1  25      443.02      478.41     28.73 o
   3   1  25      100.25      130.77     31.50 o
   5   1  25      114.20      136.46     25.94 o
   7   1  25      194.61      238.49     81.41 o
   9   1  25       48.36       47.82     17.50 o
  11   1  25       16.11       25.40     15.36 o
 -10   2  25       96.45       93.50     20.21 o
  -8   2  25      157.87      166.03     22.43 o
  -6   2  25      325.32      346.86     27.01 o
  -4   2  25       13.38       30.88     11.72 o
  -2   2  25     1185.38     1191.40     47.80 o
   0   2  25      222.83      269.87     23.02 o
   2   2  25     2145.65     2211.75     56.74 o
   4   2  25     2698.51     2473.08     89.44 o
   6   2  25      156.59      172.30     42.40 o
   8   2  25        6.42       -2.30     13.69 o
  10   2  25      305.72      336.09     31.10 o
 -11   3  25      347.07      428.40     35.57 o
  -9   3  25        1.25        5.00     15.55 o
  -7   3  25      363.41      406.06     40.02 o
  -5   3  25      243.95      230.92     22.49 o
  -3   3  25      457.27      533.01     30.47 o
  -1   3  25       53.81       71.88     18.96 o
   1   3  25       41.75       63.41     13.86 o
   3   3  25      402.77      390.08     34.40 o
   5   3  25        8.97      -12.43     12.43 o
   7   3  25        3.13       19.23     14.53 o
   9   3  25       25.87        4.96     15.52 o
 -10   4  25        4.28       16.63     16.00 o
  -8   4  25      106.46      104.40     19.30 o
  -6   4  25       88.74      119.10     19.92 o
  -4   4  25       24.77       45.39     13.13 o
  -2   4  25      243.44      288.24     38.82 o
   0   4  25       63.86       85.23     26.44 o
   2   4  25      625.82      635.95     32.44 o
   4   4  25      285.58      318.30     35.95 o
   6   4  25       87.76      101.71     23.59 o
   8   4  25       10.11        5.78     14.23 o
  10   4  25      149.79      155.98     27.42 o
  -9   5  25       96.62      120.49     27.46 o
  -7   5  25       85.12      105.72     29.87 o
  -5   5  25      452.14      509.80     37.13 o
  -3   5  25        1.95       -1.95     16.61 o
  -1   5  25      143.02      150.42     18.51 o
   1   5  25      829.82      764.16     52.28 o
   3   5  25        4.92        7.16     11.95 o
   5   5  25        1.64       -9.07     13.36 o
   7   5  25       18.32       40.99     16.99 o
   9   5  25        9.65       12.08     16.68 o
  -8   6  25        0.08       14.43     19.34 o
  -6   6  25       69.16       89.65     21.21 o
  -4   6  25       10.37        5.09     14.88 o
  -2   6  25       92.32      112.66     21.61 o
   0   6  25      105.52       95.93     20.11 o
   2   6  25       19.24       19.59     14.87 o
   4   6  25       60.08       52.53     19.47 o
   6   6  25       49.61       61.28     17.68 o
   8   6  25       55.09       20.58     16.31 o
  -7   7  25       47.19       84.35     23.99 o
  -5   7  25       24.19       63.05     19.91 o
  -3   7  25        4.54       37.41     17.18 o
  -1   7  25       14.70       19.08     16.08 o
   1   7  25      440.68      497.64     38.02 o
   3   7  25       86.65      108.66     24.12 o
   5   7  25      379.73      407.27     82.12 o
   7   7  25       89.88      133.81     29.42 o
  -6   8  25        2.93       47.83     19.67 o
  -4   8  25      167.26      257.11     31.90 o
  -2   8  25       17.85       38.18     18.90 o
   0   8  25      229.06      338.48     47.69 o
   2   8  25        0.45        6.16     15.46 o
   4   8  25       31.31       32.69     26.85 o
   6   8  25        0.35        9.06     18.78 o
  -3   9  25      362.74      392.10     38.74 o
  -1   9  25      251.59      312.08     34.94 o
   1   9  25       19.50       19.89     16.73 o
   3   9  25        1.57       18.63     29.85 o
 -10   0  26        6.23        7.54     22.08 o
  -8   0  26       54.40       40.73     21.64 o
  -6   0  26      109.13      124.13     26.14 o
  -4   0  26      524.60      612.92     65.06 o
  -2   0  26      864.26      917.26     51.37 o
   0   0  26        0.10       -8.28     13.28 o
   2   0  26     2472.38     2422.71     85.96 o
   4   0  26     2273.85     2247.04    121.76 o
   6   0  26      526.14      598.67     70.43 o
   8   0  26      316.70      319.47     56.54 o
  10   0  26       33.15       47.06     30.16 o
  -9   1  26       21.57       22.14     15.43 o
  -7   1  26      358.57      346.64     29.03 o
  -5   1  26        0.09       20.93     11.26 o
  -3   1  26        5.70       19.54     10.56 o
  -1   1  26       97.07      116.90     16.16 o
   1   1  26      505.15      550.77     30.35 o
   3   1  26        1.03        9.95     27.00 o
   5   1  26       70.72       76.51     20.94 o
   7   1  26      609.74      524.11     47.43 o
   9   1  26      336.99      318.28     40.50 o
 -10   2  26       25.28       30.25     16.75 o
  -8   2  26       38.09       45.54     17.50 o
  -6   2  26      312.49      330.34     27.48 o
  -4   2  26      275.92      265.30     23.71 o
  -2   2  26       35.95       57.90     12.89 o
   0   2  26       56.31       64.74     14.28 o
   2   2  26     1016.03     1000.12     39.84 o
   4   2  26      223.67      251.62     32.55 o
   6   2  26        4.05       20.34     17.68 o
   8   2  26       64.86       41.32     21.00 o
  10   2  26       59.95       68.10     20.50 o
  -9   3  26      374.71      406.21     33.62 o
  -7   3  26      416.06      477.24     38.95 o
  -5   3  26       17.40       22.03     12.81 o
  -3   3  26      291.34      311.69     25.86 o
  -1   3  26      382.62      339.91     30.27 o
   1   3  26      576.71      587.87     32.59 o
   3   3  26      108.65      124.85     25.02 o
   5   3  26       52.05       47.53     19.30 o
   7   3  26       76.51       98.50     24.90 o
   9   3  26       13.84       35.63     17.95 o
  -8   4  26      205.02      242.77     26.55 o
  -6   4  26       11.78       20.79     15.29 o
  -4   4  26        3.39       -9.74     10.50 o
  -2   4  26      399.36      447.85     36.81 o
   0   4  26       61.99       79.65     14.47 o
   2   4  26       44.06       63.18     17.84 o
   4   4  26        0.62        2.71     14.84 o
   6   4  26      213.53      198.18     31.16 o
   8   4  26       17.93       22.69     17.41 o
  -7   5  26       91.27       54.34     19.75 o
  -5   5  26       39.93       44.50     14.91 o
  -3   5  26      347.82      294.68     25.47 o
  -1   5  26       94.02       75.39     15.25 o
   1   5  26      344.10      387.96     33.26 o
   3   5  26      116.29      126.50     35.61 o
   5   5  26       38.48       74.27     26.61 o
   7   5  26      201.11      193.10     30.88 o
  -8   6  26      149.64      189.09     30.14 o
  -6   6  26       90.22       90.59     21.74 o
  -4   6  26        0.19       -2.52     13.96 o
  -2   6  26       67.44       60.04     29.15 o
   0   6  26       12.60       42.24     17.27 o
   2   6  26       23.02       61.72     20.07 o
   4   6  26      122.48      191.75     29.24 o
   6   6  26      100.86      132.37     27.23 o
  -5   7  26        0.30        7.05     15.77 o
  -3   7  26      328.50      342.87     39.39 o
  -1   7  26      181.99      216.11     38.88 o
   1   7  26      192.79      193.34     26.08 o
   3   7  26       53.32       35.37     27.48 o
   5   7  26       51.93       66.64     33.32 o
  -4   8  26      260.08      288.28     39.18 o
  -2   8  26        8.08       61.85     29.62 o
   0   8  26      148.79      252.65     35.44 o
   2   8  26      805.11      814.64     54.69 o
   4   8  26      128.46      153.97     40.43 o
  -9   1  27       35.33       75.43     19.53 o
  -7   1  27       15.15       28.82     15.48 o
  -5   1  27        1.68       -1.56     10.93 o
  -3   1  27      114.75      136.85     17.68 o
  -1   1  27       74.49       77.13     14.59 o
   1   1  27      423.19      414.17     28.62 o
   3   1  27       29.30       25.15     16.04 o
   5   1  27        2.14       19.93     15.95 o
   7   1  27      804.34      722.58     77.78 o
   9   1  27        4.90       19.87     19.20 o
  -8   2  27       59.77       60.66     17.67 o
  -6   2  27        9.67       29.28     16.66 o
  -4   2  27      208.22      175.27     20.73 o
  -2   2  27      316.29      298.65     25.82 o
   0   2  27     1107.80     1072.99     40.22 o
   2   2  27       48.48       58.19     17.53 o
   4   2  27      503.63      425.32     42.49 o
   6   2  27      336.28      362.92     42.17 o
   8   2  27        0.89       11.48     16.96 o
  -9   3  27       10.93       25.17     16.63 o
  -7   3  27        2.49       18.11     14.01 o
  -5   3  27       67.19       76.03     16.04 o
  -3   3  27      158.19      187.62     20.73 o
  -1   3  27        4.86        0.28     11.91 o
   1   3  27       16.04       65.93     27.72 o
   3   3  27      120.68      125.61     23.71 o
   5   3  27      192.66      178.61     29.85 o
   7   3  27      513.27      537.66     49.63 o
   9   3  27       31.69      100.54     24.87 o
  -8   4  27      416.27      472.64     35.12 o
  -6   4  27      480.01      512.71     34.19 o
  -4   4  27      260.14      278.76     25.55 o
  -2   4  27        2.82       20.35     12.00 o
   0   4  27       38.32       41.90     13.61 o
   2   4  27       68.00       65.76     17.27 o
   4   4  27      515.96      498.93     45.18 o
   6   4  27       16.85        0.43     14.55 o
   8   4  27       37.81       24.58     19.66 o
  -7   5  27       50.59      102.85     24.13 o
  -5   5  27        1.62      -13.39     14.74 o
  -3   5  27        4.14       14.75     12.77 o
  -1   5  27        0.01       17.45     17.98 o
   1   5  27      282.56      304.81     29.50 o
   3   5  27       43.87       48.51     18.84 o
   5   5  27        0.85      -14.34     15.84 o
   7   5  27      144.13      182.12     31.61 o
  -6   6  27       45.69       76.01     23.07 o
  -4   6  27        1.11       29.28     24.10 o
  -2   6  27        9.54        5.72     14.86 o
   0   6  27      187.37      193.34     26.75 o
   2   6  27      162.40      169.16     30.76 o
   4   6  27      125.51       86.70     34.43 o
   6   6  27       81.92      122.68     27.56 o
  -5   7  27       46.77       65.52     23.07 o
  -3   7  27        0.22       -2.97     15.71 o
  -1   7  27        5.86       39.25     19.75 o
   1   7  27      135.01      197.93     27.37 o
   3   7  27      128.46      211.93     48.01 o
   5   7  27       24.24       23.85     25.27 o
  -2   8  27        0.20       16.82     26.41 o
   0   8  27       88.62      142.96     29.47 o
   2   8  27       58.15      100.07     35.45 o
  -8   0  28      152.52      195.30     35.12 o
  -6   0  28      217.44      346.32     43.35 o
  -4   0  28       83.00      121.56     55.67 o
  -2   0  28     1056.69     1035.09     56.66 o
   0   0  28     1151.63     1065.30     58.01 o
   2   0  28        6.16        6.47     19.58 o
   4   0  28      436.83      435.86     60.80 o
   6   0  28       20.62       10.11     21.64 o
   8   0  28      662.28      687.74     80.85 o
  -7   1  28       19.72       21.69     14.59 o
  -5   1  28      392.71      417.43     34.21 o
  -3   1  28        9.60        8.21     12.35 o
  -1   1  28     2237.33     2150.87     59.60 o
   1   1  28       70.39       75.55     17.94 o
   3   1  28      766.52      766.07     49.41 o
   5   1  28       31.98       51.69     21.08 o
   7   1  28       84.08       91.59     24.68 o
  -8   2  28      189.32      185.90     24.14 o
  -6   2  28       25.59       41.25     14.31 o
  -4   2  28      382.49      366.79     29.07 o
  -2   2  28      562.57      626.21     34.52 o
   0   2  28        4.69       55.51     13.98 o
   2   2  28       29.89       29.87     25.66 o
   4   2  28       43.66       32.83     19.17 o
   6   2  28        3.47        1.04     16.67 o
   8   2  28      467.53      502.30     49.79 o
  -7   3  28        7.90       -2.77     17.76 o
  -5   3  28      471.37      488.97     33.42 o
  -3   3  28      221.41      232.05     23.71 o
  -1   3  28      111.91       98.92     20.58 o
   1   3  28      214.66      224.96     23.61 o
   3   3  28      328.65      344.58     39.25 o
   5   3  28       15.53       19.45     18.84 o
   7   3  28      200.31      179.07     31.09 o
  -6   4  28      237.70      270.96     26.92 o
  -4   4  28       28.16       40.44     14.46 o
  -2   4  28       13.72       30.19     14.20 o
   0   4  28       19.69       26.12     13.38 o
   2   4  28      193.33      222.89     26.61 o
   4   4  28      222.19      214.16     33.50 o
   6   4  28       23.45       24.77     18.42 o
  -5   5  28       40.05       74.08     21.77 o
  -3   5  28      261.03      303.43     41.83 o
  -1   5  28      365.81      374.10     29.14 o
   1   5  28      603.22      642.98     45.31 o
   3   5  28      159.27      192.49     29.97 o
   5   5  28      135.34      131.25     27.02 o
  -4   6  28        4.34       12.32     29.37 o
  -2   6  28       19.24       -3.03     27.70 o
   0   6  28       29.33       59.48     24.11 o
   2   6  28       16.12       12.78     22.42 o
   4   6  28        0.06        2.05     22.74 o
  -3   7  28       86.90       72.08     29.27 o
  -1   7  28       97.37      131.26     34.55 o
   1   7  28      167.96      252.05     29.92 o
  -7   1  29      192.25      232.77     26.22 o
  -5   1  29       55.85       80.35     17.50 o
  -3   1  29      182.13      238.03     24.16 o
  -1   1  29      407.59      484.02     41.30 o
   1   1  29      316.48      310.92     30.32 o
   3   1  29        1.96       25.08     17.20 o
   5   1  29        0.43        4.78     16.35 o
   7   1  29       44.20       50.22     21.24 o
  -6   2  29       18.33       30.24     14.16 o
  -4   2  29        2.88       -3.57     17.51 o
  -2   2  29      450.76      495.33     37.36 o
   0   2  29      179.31      242.85     24.72 o
   2   2  29      141.89      123.07     26.44 o
   4   2  29       28.24       20.99     33.72 o
   6   2  29       15.91       10.15     18.39 o
  -5   3  29        5.53       25.19     15.27 o
  -3   3  29      328.91      335.18     39.98 o
  -1   3  29       63.40       83.71     18.71 o
   1   3  29     1049.74     1074.91     42.41 o
   3   3  29       99.29      100.20     25.07 o
   5   3  29        1.01       -0.83     15.22 o
  -6   4  29      237.28      240.50     25.26 o
  -4   4  29        2.74       18.13     14.29 o
  -2   4  29       21.73       16.73     12.78 o
   0   4  29       85.87       98.30     17.83 o
   2   4  29       69.93       83.52     23.37 o
   4   4  29       98.71      132.16     27.27 o
   6   4  29      165.60      163.49     29.25 o
  -5   5  29       19.68       32.20     17.22 o
  -3   5  29       93.84       66.72     30.24 o
  -1   5  29      256.27      324.81     28.77 o
   1   5  29        1.17       22.96     13.81 o
   3   5  29        3.56       28.96     20.41 o
  -2   6  29        0.00        0.08     17.28 o
   0   6  29       99.78      125.87     25.18 o
   2   6  29        9.52       24.48     27.48 o
  -6   0  30       87.49       49.99     23.66 o
  -4   0  30      282.89      246.54     38.53 o
  -2   0  30       19.62       49.03     21.06 o
   0   0  30       10.66       36.67     27.08 o
   2   0  30      253.59      279.83     50.85 o
   4   0  30      398.74      389.11     60.96 o
   6   0  30      384.47      354.06     58.43 o
  -5   1  30       10.41       12.42     13.79 o
  -3   1  30      191.15      177.18     21.80 o
  -1   1  30      536.07      603.82     36.53 o
   1   1  30        2.72       27.46     14.63 o
   3   1  30       86.17       96.50     24.32 o
   5   1  30      139.71      165.16     31.83 o
  -6   2  30      151.02      173.06     24.02 o
  -4   2  30        0.56       15.02     13.73 o
  -2   2  30      275.07      385.53     30.24 o
   0   2  30      299.84      332.11     27.93 o
   2   2  30        0.33       18.63     25.43 o
   4   2  30       36.40       37.33     37.51 o
  -5   3  30        3.80       -6.10     12.93 o
  -3   3  30        1.97       23.69     17.78 o
  -1   3  30       78.51      129.13     33.89 o
   1   3  30        6.68       37.96     15.55 o
   3   3  30       10.17        3.80     17.28 o
   5   3  30       83.36       49.18     20.82 o
  -4   4  30        2.67       21.04     14.87 o
  -2   4  30       22.62       33.89     14.71 o
   0   4  30        3.74       11.73     15.90 o
   2   4  30       52.02      102.24     26.45 o
   4   4  30       14.88       27.91     18.17 o
  -1   5  30        0.08       18.22     13.90 o
   1   5  30       57.11      113.92     35.86 o
  -3   1  31       34.60       51.76     20.77 o
  -1   1  31        4.59       15.17     15.36 o
   1   1  31       78.00       81.17     22.17 o
   3   1  31       55.45       43.98     20.50 o
  -2   2  31       92.44       90.71     17.46 o
   0   2  31        2.56       17.70     13.48 o
   2   2  31      335.58      370.79     57.48 o
  -1   3  31      643.26      614.81     38.00 o
   1   3  31       12.81       23.18     18.41 o
   0   0  32        0.04       11.29     33.72 o
 
